# Supplementary material for: Predictive factors for efficacy and safety in refractive surgery for myopia
Source: PLoS One. 2018 Dec 14;13(12):e0208608. doi: 10.1371/journal.pone.0208608 (PMC6294382; doi:10.1371/journal.pone.0208608)
Supplement: S1 Dataset.xlsx — (XLSX) [file pone.0208608.s001.xlsx]

## Sheet: Rawdata
trt_year	trt_grp	age	Gender	Treattype	SEQTREATMENT	CCthickness	BCVApre	TimeLastFU	UCVA_last	BCVA_last	safety	efficacy
2004	1	54.6694	2	2	-4.625	546	1	10	0.35	0.7	0.7	0.35
2004	1	54.6694	2	2	-4.75	555	1	10	0.7	0.9	0.9	0.7
2003	1	62.7953	1	2	-4.75	524	0.85	7.5	0.7	0.85	1	0.823529
2005	1	54.9131	1	2	-3.45	538	0.9	12	0.7	1.2	1.33333	0.777778
2005	1	54.9131	1	2	-2.46	541	0.8	12	0.6	1	1.25	0.75
2002	1	54.8912	2	2	-9.25	574	0.9	12	0.5	0.7	0.777778	0.555556
2002	1	54.8912	2	2	-9.125	575	0.9	12	0.6	0.7	0.777778	0.666667
2002	1	52.627	2	2	-4	522	1	9	1	1	1	1
2002	1	52.627	2	2	-3.685	530	1	9	0.85	0.85	0.85	0.85
2003	1	54.8145	2	2	-2.985	580	1	3	1	1	1	1
2003	1	54.8145	2	2	-3.675	574	1	3	1	1	1	1
2002	1	55.05	1	2	-4.25	540	1.2	3	1	1	0.833333	0.833333
2002	1	55.05	1	2	-3.75	550	1	3	1	1	1	1
2002	1	27.9261	2	2	-7.925	540	1	12	0.85	1	1	0.85
2002	1	27.9261	2	2	-7	540	1	12	1	1	1	1
2002	1	30.5462	2	2	-3.25	525	1	6	1	1	1	1
2002	1	30.5462	2	2	-3.2	539	1	6	1	1	1	1
2003	1	33.4894	2	2	-4.625	541	0.85	6	1	1	1.17647	1.17647
2003	1	33.4894	2	2	-2.435	538	1	6	1	1	1	1
2003	1	55.384	2	2	-6	527	1	10	1	1	1	1
2003	1	55.384	2	2	-4.925	525	1	10	1.2	1.2	1.2	1.2
2003	1	35.6249	2	2	-4.125	502	1.2	8	0.8	1	0.833333	0.666667
2003	1	35.6249	2	2	-3.875	511	1.2	8	1	1.2	1	0.833333
2004	1	33.7522	2	2	-1.75	518	1.2	6	1.2	1.2	1	1
2004	1	33.7522	2	2	-2	517	1.2	6	1.2	1.2	1	1
2004	1	34.0479	2	2	-1.75	515	1.2	4	1.2	1.2	1	1
2004	1	34.0479	2	2	-1.75	518	1	4	1	1	1	1
2004	1	30.9514	1	2	-6.685	523	1	7	1	1	1	1
2004	1	30.9514	1	2	-6.085	523	1	7	0.9	0.9	0.9	0.9
2003	1	22.371	2	2	-5.125	550	1	12	1.2	1.2	1.2	1.2
2002	1	28.5038	2	2	-3.5	526	1	6	1	1	1	1
2002	1	28.5038	2	2	-3.31	521	1	6	0.7	1	1	0.7
2003	1	32.9829	1	2	-7.5	575	1	6	0.9	0.9	0.9	0.9
2003	1	32.9829	1	2	-4.875	575	1	6	0.9	0.9	0.9	0.9
2003	1	32.5092	1	2	-4.82	616	1	3	1	1	1	1
2003	1	32.5092	1	2	-4.75	619	1	3	1	1	1	1
2003	1	30.4668	2	2	-4.25	531	1	12	1	1	1	1
2003	1	30.4668	2	2	-3.5	534	0.9	12	0.85	0.85	0.944444	0.944444
2002	1	24.4134	2	2	-1.6	543	1	12	1.2	1.2	1.2	1.2
2002	1	24.4134	2	2	-1.785	551	1	12	1.2	1.2	1.2	1.2
2003	1	27.9671	2	2	-3.75	525	1	9	0.85	0.85	0.85	0.85
2003	1	27.9671	2	2	-3.25	525	1	9	1	1	1	1
2002	1	26.8665	2	2	-2.575	568	1.2	7	1	1	0.833333	0.833333
2002	1	26.8665	2	2	-2	570	1.2	7	1	1	0.833333	0.833333
2003	1	27.7207	2	2	-5.25	534	1	10	1	1	1	1
2003	1	27.7207	2	2	-5	536	1	10	1	1	1	1
2010	2	35.3265	2	1	-3.905	503	1	6	1	1	1	1
2012	3	45.1581	2	2	-3.095	528	1	12	1	1	1	1
2003	1	26.8008	2	2	-2	554	1	4	1.2	1.2	1.2	1.2
2003	1	26.8008	2	2	-1.5	555	1	4	1	1	1	1
2004	1	27.4634	1	2	-3.735	516	1	7	1	1	1	1
2004	1	27.4634	1	2	-3.485	517	1	7	1.2	1.2	1.2	1.2
2006	1	28.9774	1	1	-3.425	521	1	12	1.2	1.2	1.2	1.2
2006	1	28.9774	1	1	-2.375	515	1	12	0.9	0.9	0.9	0.9
2004	1	25.9822	2	2	-2.5	501	1	5.5	1.2	1.2	1.2	1.2
2004	1	25.9822	2	2	-2.5	509	1.2	5.5	1.2	1.2	1	1
2005	1	26.9295	2	1	-6.185	491	1	12	1	1	1	1
2003	1	23.5647	2	2	-5.1	542	1	3	1	1	1	1
2003	1	23.5647	2	2	-5	552	1	3	1	1	1	1
2004	1	18.141	1	1	-2.435	560	1	3	1.2	1.2	1.2	1.2
2004	1	18.141	1	2	-1.925	564	1	3	0.7	1	1	0.7
2003	1	27.2334	2	2	-3.75	488	1	12	1	1	1	1
2003	1	27.3867	2	2	-3.75	492	1	12	1	1	1	1
2004	1	25.4565	2	2	-6	576	1	7	1.2	1.2	1.2	1.2
2004	1	25.4565	2	2	-5.675	573	1	7	1	1	1	1
2002	1	18.1081	2	2	-3.7	465	1	3	1	1	1	1
2002	1	18.1081	2	2	-3.5	465	1.2	3	1	1	0.833333	0.833333
2003	1	20.0356	2	2	-4.805	546	1	12	1.2	1.2	1.2	1.2
2003	1	20.0356	2	2	-4.25	549	1	12	1.2	1.2	1.2	1.2
2002	1	52.8159	1	2	-2.375	522	1	12	1	1	1	1
2002	1	52.8159	1	2	-3.25	521	1	12	1	1	1	1
2003	1	21.4483	1	2	-4.625	590	1	3	1	1	1	1
2003	1	21.4483	1	2	-4.25	590	1	3	1	1	1	1
2002	1	53.295	1	2	-4.75	548	1	3.5	0.6	0.6	0.6	0.6
2002	1	53.6016	1	2	-3.4	548	1	7	1	1	1	1
2004	1	55.4031	1	2	-2.125	516	1	4	0.4	0.7	0.7	0.4
2005	1	60.9144	2	2	-2.81	573	1	8	1	1	1	1
2005	1	60.9144	2	2	-4.15	574	1	8	0.6	0.9	0.9	0.6
2003	1	54.0123	1	2	-0.625	565	1.2	10	0.8	0.8	0.666667	0.666667
2003	1	54.0123	1	2	-0.375	570	1.2	10	0.8	0.8	0.666667	0.666667
2004	1	53.9138	1	2	-2	549	1	8	1	1	1	1
2007	2	55.9617	2	1	-4.85	479	1	4	0.6	0.7	0.7	0.6
2007	2	55.9617	2	1	-4.775	476	1	4	1	1	1	1
2003	1	49.9548	2	2	-7.75	548	1	6	0.9	1	1	0.9
2003	1	49.9548	2	2	-7.625	549	1	6	0.5	1.2	1.2	0.5
2003	1	49.0869	2	2	-6.485	592	1	12	0.9	0.9	0.9	0.9
2003	1	49.0869	2	2	-3.185	597	1	12	0.35	1	1	0.35
2003	1	49.0486	2	2	-3.85	539	1	5	0.85	1	1	0.85
2003	1	49.0486	2	2	-3.41	540	1	5	1	1	1	1
2003	1	48.3559	1	2	-4.4	533	1	12	1	1	1	1
2003	1	48.3559	1	2	-3.2	533	1	12	0.4	0.9	0.9	0.4
2003	1	47.0116	2	2	-4.65	554	1	12	1.2	1.2	1.2	1.2
2003	1	47.0116	2	2	-4.52	546	1	12	1	1	1	1
2004	1	47.2909	2	2	-4.525	514	1	12	0.8	1	1	0.8
2004	1	47.2909	2	2	-4.3	517	1	12	0.4	0.8	0.8	0.4
2002	1	41.755	2	2	-4.325	538	1	12	1	1	1	1
2002	1	41.755	2	2	-3.875	526	1	12	0.85	0.85	0.85	0.85
2002	1	44.2656	2	2	-2.125	575	1	12	1	1	1	1
2002	1	44.2656	2	2	-1	590	1	12	1	1	1	1
2003	1		2	2	-4.975	517	1	12	1	1	1	1
2003	1		2	2	-4.185	513	1	12	1	1	1	1
2003	1	43.7673	2	2	-2.875	554	1	12	1.2	1.2	1.2	1.2
2003	1	43.7673	2	2	-0.8	556	1	12	0.35	1	1	0.35
2003	1	44.5804	2	2	-2.5	506	1	12	1	1	1	1
2002	1	40.9637	2	2	-1.185	484	1	12	1	1	1	1
2005	1	42.3217	2	2	-3.425	508	1	12	1	1	1	1
2005	1	42.3217	2	2	-3.46	514	1	12	1	1	1	1
2003	1	40.8131	2	2	-4.4	527	1	6	1	1	1	1
2003	1	40.8131	2	2	-4.25	530	1	6	1	1	1	1
2003	1	38.1191	1	2	-4.375	560	1	12	1	0.85	0.85	1
2003	1	38.1191	1	2	-4.25	560	1	12	1	1	1	1
2003	1	35.102	2	2	-5.625	546	1	8	1	1	1	1
2003	1	35.102	2	2	-5.625	559	1	8	1	1	1	1
2004	1	21.9055	2	1	-6.81	501	1	12	0.7	1	1	0.7
2004	1	22.4339	2	1	-7.125	504	1	12	0.8	0.9	0.9	0.8
2003	1	56.1725	2	2	-4.625	629	1	12	0.9	1	1	0.9
2003	1	56.1725	2	2	-4.2	647	1	12	0.85	1	1	0.85
2004	1	54.1054	2	1	-2.65	489	1	9	0.35	1	1	0.35
2004	1	54.1054	2	2	-2.95	482	1	6	1.2	1.2	1.2	1.2
2002	1	44.7228	1	2	-3.935	534	1	12	1	1	1	1
2002	1	44.7228	1	2	-3.75	537	1	12	1	1	1	1
2005	1	18.3025	1	2	-2	556	1	12	1	1	1	1
2005	1	18.3025	1	2	-1.6	555	1	12	1	1	1	1
2005	1	21.2704	1	2	-4.635	521	1	6	1	1	1	1
2005	1	21.2704	1	2	-4	512	1	6	1	1	1	1
2002	1	57.4155	2	1	-13	477	0.4	7	0.35	0.35	0.875	0.875
2002	1	52.4408	2	1	-13	476	0.2	6	0.35	0.4	2	1.75
2004	1	51.1732	1	2	-2.55	548	1	12	1.5	1.5	1.5	1.5
2004	1	51.1732	1	2	-2.5	547	1	12	1.2	1.2	1.2	1.2
2002	1	58.1903	2	2	-5.335	560	1	12	1	1	1	1
2002	1	58.1903	2	2	-4.7	556	1	12	1	1	1	1
2002	1	55.2197	2	2	-9.25	544	0.8	5	0.7	1	1.25	0.875
2002	1	55.2197	2	2	-8.75	530	1.2	5	0.7	1	0.833333	0.583333
2003	1	67.2635	1	2	-6.31	570	1	12	0.75	0.85	0.85	0.75
2003	1	67.2635	1	2	-6.05	560	1	12	0.75	1	1	0.75
2003	1	61.1855	1	2	-1.185	570	1	6	1	1	1	1
2003	1	61.1855	1	2	-1.685	570	1	6	1	1	1	1
2003	1	56.7584	2	2	-2.75	554	0.8	3	1	1	1.25	1.25
2003	1	66.4778	1	2	-8.25	624	0.85	9	0.7	0.85	1	0.823529
2003	1	66.4778	1	2	-6.375	608	0.85	9	0.5	0.7	0.823529	0.588235
2004	1	58.4613	1	2	-6.675	559	1	12	0.9	1	1	0.9
2004	1	58.4613	1	2	-5.85	567	1	12	1	1	1	1
2003	1	56.3587	1	1	-2.56	533	1	12	1.2	1.2	1.2	1.2
2003	1	56.3203	1	2	-3.43	542	1	12	1	1	1	1
2004	1	55.0992	2	2	-7.05	515	1	4	0.7	1	1	0.7
2002	1	54.538	1	2	-3.75	601	1	6	0.85	1	1	0.85
2002	1	54.538	1	2	-3.5	595	1	6	1	1	1	1
2005	1	29.9521	1	2	-4.25	537	1	12	1	1	1	1
2005	1	29.9521	1	2	-4.685	537	1	12	0.9	1	1	0.9
2009	2	35.2635	2	1	-8.995	512	1	6.5	1	1	1	1
2009	2	35.2444	2	1	-8.75	521	1	6	1	1	1	1
2004	1	29.2758	2	2	-4	504	1.2	5	1	1	0.833333	0.833333
2004	1	29.2758	2	2	-4	506	1.2	5	1	1	0.833333	0.833333
2005	1	32.9829	2	2	-1.435	506	1	6	1	1	1	1
2005	1	32.9829	2	2	-1.385	508	1	6	1	1	1	1
2012	3	39.3292	2	2	-3.5	550	1	6	0.9	1	1	0.9
2012	3	39.3292	2	2	-4.97	544	1	6	0.8	0.9	0.9	0.8
2012	3	31.6769	1	2	-2.49	558	1	12	1	1	1	1
2012	3	31.6769	1	2	-2.555	556	1	12	1	1	1	1
2010	2	26.9624	1	2	-7.75	558	1	12	0.3	1	1	0.3
2010	2	26.9624	1	2	-8	560	1	12	0.1	1	1	0.1
2007	2	29.5113	2	1	-4.55	491	0.8	7	1	1	1.25	1.25
2006	1	29.3196	2	1	-4.485	482	0.8	9	1	1	1.25	1.25
2012	3	34.6064	1	2	-3.95	529	1	8	1	1	1	1
2012	3	34.6064	1	2	-4	625	1	8	1	1	1	1
2003	1	22.4969	1	2	-2.75	499	1	12	1	1	1	1
2003	1	22.4969	1	2	-4	500	1	12	1	1	1	1
2004	1	31.8193	1	2	-3.435	576	1	8	1	1	1	1
2003	1	31.4935	1	2	-3.25	575	1	12	1.2	1.2	1.2	1.2
2010	2	23.0801	1	1	-1.5	503	0.6	12	0.6	0.8	1.33333	1
2009	2	21.8535	1	1	-1.25	502	0.6	12	0.6	0.7	1.16667	1
2006	1	28.9172	1	1	-2.775	576	1	6	1	1	1	1
2006	1	28.9172	1	1	-2.425	580	1	6	1	1	1	1
2003	1	45.1034	2	2	-7	577	1	5	0.4	0.85	0.85	0.4
2008	2	23.666	2	1	-3.15	574	1	7.5	1	1	1	1
2008	2	23.666	2	1	-3.055	573	1	7.5	1	1	1	1
2010	2	30.0862	2	2	-7.935	545	1	3	0.4	1	1	0.4
2010	2	30.0862	2	2	-7.375	550	1	3	0.7	1	1	0.7
2002	1	45.8152	1	2	-0.1	600	1	12	0.7	1	1	0.7
2003	1	34.9322	2	2	-3.185	561	1	6	1	1.2	1.2	1
2003	1	34.9322	2	2	-2.65	558	1	6	1	1	1	1
2005	1	42.768	2	2	-4.25	533	1.2	3	1	1	0.833333	0.833333
2002	1	26.3765	1	2	-4.775	548	1	3	1	1	1	1
2002	1	26.3765	1	2	-4.65	537	1	3	1	1	1	1
2007	2	26.3929	2	1	-7.55	534	1	12	1	1	1	1
2009	2	21.6126	2	1	-4.995	494	1	12	1	1	1	1
2009	2	21.6126	2	1	-11.5	497	0.6	12	0.4	0.5	0.833333	0.666667
2012	3	32.846	1	2	-7.695	542	1	8	1	1	1	1
2012	3	32.846	1	2	-7.945	549	1	8	1	1	1	1
2003	1	28.616	2	2	-1.75	458	1	12	1	1	1	1
2003	1	28.616	2	2	-1.685	465	1	12	1	1	1	1
2003	1	24.3833	1	2	-3.75	605	1	6.5	1	1	1	1
2003	1	24.3833	1	2	-3.8	605	1	6.5	1	1	1	1
2010	2	23.8494	1	2	-4.125	585	1	3	1	1	1	1
2010	2	23.8494	1	2	-3.125	584	1	3	1	1	1	1
2003	1	22.4038	1	2	-5	540	1	9	1	1	1	1
2003	1	22.4038	1	2	-4.5	543	1	9	1	1	1	1
2003	1	36.6899	1	2	-5.9	527	1	7	1.2	1.2	1.2	1.2
2003	1	36.6899	1	2	-5.795	528	1	7	1.2	1.2	1.2	1.2
2003	1	36.3669	1	2	-5.375	546	1	6	1	1	1	1
2003	1	36.3669	1	2	-5.25	546	1	6	1	1	1	1
2012	3	45.1581	2	1	-3.29	528	1	12	0.9	1	1	0.9
2010	2	44.0274	2	2	-3.125	552	1	5.5	0.9	1	1	0.9
2003	1	55.5154	2	2	-6.75	528	1	12	0.5	0.6	0.6	0.5
2003	1	55.5154	2	2	-6.875	527	1	12	1	1	1	1
2002	1	44.3997	1	2	-1.25	599	1	12	1	1	1	1
2011	3	44.6242	1	1	-6.56	494	0.9	12	0.8	0.8	0.888889	0.888889
2011	3	44.6242	1	1	-7.75	491	0.9	12	0.8	0.8	0.888889	0.888889
2004	1	65.3634	1	2	-5.125	530	0.7	12	0.6	0.9	1.28571	0.857143
2004	1	65.3634	1	2	-4.025	525	0.85	12	0.8	0.9	1.05882	0.941176
2010	2	44.0274	2	2	-2.62	558	1	5.5	0.4	1	1	0.4
2004	1	35.384	1	2	-4	502	1.2	3.5	1.2	1.2	1	1
2004	1	35.384	1	2	-4	500	1.2	3.5	1.2	1.2	1	1
2006	1	49.065	1	2	-5	552	1	12	1	0.5	0.5	1
2004	1	37.462	2	2	-3.85	512	1.2	12	1.2	1.2	1	1
2004	1	37.462	2	2	-3.75	512	1.2	12	1.2	1.2	1	1
2004	1	36.4928	1	1	-5.875	479	1	4	1	1	1	1
2004	1	36.5695	1	1	-5	473	1	3	1.5	1.5	1.5	1.5
2012	3	42.6776	2	1	-3.53	478	1	12	1	1	1	1
2012	3	42.6776	2	1	-3.81	487	1	12	1	1	1	1
2009	2	47.0965	2	1	-10.125	494	0.8	4.5	0.5	0.6	0.75	0.625
2009	2	47.1157	2	1	-9.245	493	1	3.5	0.5	0.5	0.5	0.5
2006	1	38.6502	2	1	-1.625	487	1	6	0.7	0.9	0.9	0.7
2010	2	42.4969	1	2	-3	535	1	6	1	1	1	1
2005	1	36.3231	1	2	-3.375	515	0.8	12	0.9	1	1.25	1.125
2005	1	36.3231	1	2	-2	512	0.8	12	0.9	1	1.25	1.125
2003	1	35.6632	1	2	-3.85	546	1.2	3	1.2	1.2	1	1
2003	1	35.6632	1	2	-3.575	540	1.2	3	0.9	0.9	0.75	0.75
2004	1	30.5927	1	2	-1.85	517	1	12	1	1	1	1
2004	1	30.5927	1	2	-1.735	523	1	12	1.2	1.2	1.2	1.2
2004	1	23.2115	1	2	-2.81	536	1	5	1	1	1	1
2004	1	23.2115	1	2	-3.06	537	1	5	1.2	1.2	1.2	1.2
2003	1	42.1602	2	2	-3.55	525	0.8	8	1.2	1.2	1.5	1.5
2003	1	42.1602	2	2	-2.435	527	1	8	1.2	1.2	1.2	1.2
2003	1	49.3826	1	2	-5	528	1.2	10	0.7	0.85	0.708333	0.583333
2002	1	25.2293	2	2	-6.785	586	1	8	1	1	1	1
2002	1	25.2293	2	2	-5.885	590	1	8	1	1	1	1
2012	3	31.6277	1	1	-6.325	507	1	6.5	0.8	1	1	0.8
2012	3	31.6277	1	1	-6.5	507	1	6.5	0.6	1	1	0.6
2005	1	40.7036	1	2	-7.525	615	0.8	12	0.9	0.9	1.125	1.125
2005	1	40.7036	1	2	-6.625	615	1	12	1	1	1	1
2005	1	57.3388	2	2	-2.475	533	1.2	3	0.9	1	0.833333	0.75
2005	1	57.3388	2	2	-2.45	529	1.2	3	0.8	1	0.833333	0.666667
2002	1	44.5339	2	2	-1.75	527	1	6	1.2	1.2	1.2	1.2
2002	1	41.7276	2	2	-7.15	560	1	12	1	1	1	1
2002	1	41.7276	2	2	-5.935	540	1	12	1	1	1	1
2006	1	50.0178	2	2	-1.875	516	1	12	1	1	1	1
2004	1	39.0609	1	2	-2.75	546	1	6	1	1	1	1
2004	1	39.0609	1	2	-2.71	550	1	6	1.2	1.2	1.2	1.2
2002	1	34.6639	1	2	-2.625	580	1	4	1	1	1	1
2002	1	34.6639	1	2	-2.5	578	1	4	1	1	1	1
2002	1	40.1697	2	2	-6	520	1	3	1	1	1	1
2002	1	40.1697	2	2	-4	533	1	3	1	1	1	1
2008	2	39.6057	2	1	-7.375	516	1	12	1	1	1	1
2008	2	39.6057	2	1	-5.175	522	1	12	1	1	1	1
2010	2	42.4969	1	2	-2.5	533	1	6	0.8	1	1	0.8
2010	2	41.3963	1	2	-2.875	527	1	4.5	1	1	1	1
2010	2	41.3963	1	2	-3.375	529	1	4.5	1	1	1	1
2012	3	43.3922	1	2	-4.5	534	1	9	1	1	1	1
2005	1	34.089	1	2	-2.6	510	1	4	1.2	1.2	1.2	1.2
2005	1	34.089	1	2	-2.5	515	1	4	1.2	1.2	1.2	1.2
2013	3	40.46	1	1	-3.005	524	1	12	0.8	1	1	0.8
2012	3	43.3922	1	2	-4.375	536	1	9	1	1	1	1
2002	1	30.8364	1	2	-2.65	539	1	12	1	1	1	1
2002	1	30.8364	1	2	-1.785	539	1	12	1	1	1	1
2009	2	52.5749	2	1	-11.25	537	0.8	12	0.5	0.7	0.875	0.625
2005	1	44.4791	1	2	-5	520	1	12	1	1	1	1
2005	1	44.4791	1	2	-5	517	1	12	1	1	1	1
2005	1	25.3251	2	2	-5.25	517	1	6	1.2	1.2	1.2	1.2
2005	1	25.3251	2	2	-5.15	515	1	6	1	1	1	1
2004	1	39.9014	2	1	-5.375	500	1	12	1	1	1	1
2012	3	39.0007	2	2	-3.405	560	1	12	1	1	1	1
2012	3	39.0007	2	2	-3.67	565	1	12	1	1	1	1
2004	1	27.2471	1	2	-5	553	1	12	1	1	1	1
2004	1	27.2471	1	2	-3.525	549	1	12	1.5	1.5	1.5	1.5
2003	1	34.7899	1	2	-5.25	549	1	6	1.5	1.5	1.5	1.5
2003	1	34.7899	1	2	-4.625	555	1	6	1	1	1	1
2003	1	28.5695	2	2	-4.75	552	1	6	1	1	1	1
2003	1	28.5695	2	2	-4.4	570	1.2	6	1.2	1.2	1	1
2006	1	43.0335	1	2	-4.65	533	1	9	1	1	1	1
2004	1	24.3997	1	2	-5.5	587	1.2	12	1	1	0.833333	0.833333
2004	1	24.3997	1	2	-5.5	588	1.2	12	1	1	0.833333	0.833333
2004	1	26.7899	2	2	-5	558	1	7	1.2	1.2	1.2	1.2
2004	1	26.7899	2	2	-5	551	1	7	1.2	1.2	1.2	1.2
2003	1	28.9199	2	2	-4.75	540	0.6	3	0.4	0.7	1.16667	0.666667
2003	1	28.9199	2	2	-2.875	542	0.8	3	0.85	0.85	1.0625	1.0625
2003	1	21.7194	2	2	-6.125	535	1	4	1	1	1	1
2003	1	21.7194	2	2	-6	535	1	4	1	1	1	1
2007	2	45.8864	1	1	-6.7	481	1	9	0.7	1	1	0.7
2007	2	45.8864	1	1	-5.1	490	1	9	0.4	1	1	0.4
2006	1	46.9076	2	2	-4.3	557	1	7	1	1	1	1
2006	1	46.9076	2	2	-4.15	557	1	7	1	1	1	1
2007	2	33.2649	2	1	-3.8	527	1	12	1	1	1	1
2007	2	33.2649	2	1	-3.75	527	1	12	0.9	0.9	0.9	0.9
2006	1	22.5982	2	1	-9.35	483	1	12	0.8	1	1	0.8
2006	1	22.6366	2	1	-7.675	478	0.8	12	0.8	0.9	1.125	1
2009	2	24.3258	1	1	-1.9	514	1	6	1	1	1	1
2009	2	24.3258	1	1	-1.9	521	1	6	1	1	1	1
2011	3	29.6646	1	1	-10.165	540	1	12	0.9	0.9	0.9	0.9
2011	3	29.6646	1	1	-13.125	538	0.8	12	0.8	0.8	1	1
2003	1	35.2772	2	2	-2.185	608	1	8	1.2	1.2	1.2	1.2
2003	1	35.2772	2	2	-2.12	601	1	8	1	1	1	1
2010	2	43.3292	2	1	-5.33	506	0.7	12	0.6	1	1.42857	0.857143
2012	3	38.8337	2	2	-3.82	539	1	12	1	1	1	1
2002	1	25.3333	1	2	-3.25	535	1.2	5	0.7	1	0.833333	0.583333
2002	1	25.3333	1	2	-2.625	538	1	5	1	1	1	1
2004	1	23.9343	2	2	-5.2	578	1	12	1	1	1	1
2004	1	23.9343	2	2	-4.75	563	1	12	1	1	1	1
2005	1	21.8207	2	2	-3.675	483	1	12	1	1	1	1
2006	1	55.8494	1	1	-6	516	1	12	0.8	0.8	0.8	0.8
2006	1	55.8494	1	1	-5.35	518	1	12	0.8	0.8	0.8	0.8
2004	1	20.345	1	2	-3.55	611	1.2	8	1.2	1.2	1	1
2004	1	20.345	1	2	-3.2	611	1.2	8	1.2	1.2	1	1
2004	1	18.0123	1	1	-7.7	520	1	3	1.2	1.2	1.2	1.2
2003	1	43.3676	2	2	-2.25	570	0.7	6	0.7	0.7	1	1
2003	1	43.3676	2	2	-1.75	570	0.7	6	0.5	0.6	0.857143	0.714286
2004	1	20.4052	1	2	-4	499	1	12	1	1	1	1
2004	1	20.4052	1	2	-3.375	507	1	12	0.9	0.9	0.9	0.9
2007	2	21.8207	2	1	-4.425	555	1	6	1.2	1.2	1.2	1.2
2007	2	21.7823	2	1	-4.06	543	1	6	1.2	1.2	1.2	1.2
2012	3	38.8337	2	2	-4.28	536	0.9	12	1	1	1.11111	1.11111
2012	3	38.9049	2	2	-5.755	560	1	12	1	1	1	1
2012	3	38.9049	2	2	-3.69	563	1	12	0.5	1	1	0.5
2010	2	36.616	2	2	-4.485	551	1	9	0.9	1	1	0.9
2008	2	41.5633	2	1	-14.06	531	0.9	12	1	1	1.11111	1.11111
2008	2	41.5441	2	1	-13.685	522	0.9	12	0.4	0.9	1	0.444444
2008	2	24.386	2	1	-8.25	479	0.8	3	0.9	0.9	1.125	1.125
2008	2	24.4326	2	1	-5.625	476	1	3	1	1	1	1
2008	2	20.3422	2	1	-4.775	505	1	12	1	1	1	1
2008	2	20.3422	2	1	-4.75	498	1	12	1	1	1	1
2007	2	29.1307	2	1	-4.175	522	1	8	1	1.2	1.2	1
2007	2	29.1691	2	1	-3.285	524	1	8	1	1.2	1.2	1
2010	2	36.616	2	2	-3.81	560	1	9	0.9	1	1	0.9
2010	2	36.1561	2	2	-5.125	511	1	6	1	1	1	1
2010	2	36.1561	2	2	-6.25	510	1	6	0.9	1	1	0.9
2012	3	38.3655	2	2	-5.53	547	1	12	1	1	1	1
2004	1	43.6441	2	2	-5.5	551	1	3	1	1	1	1
2004	1	43.6441	2	1	-3.375	548	1	3	1	1	1	1
2006	1	39.3128	2	2	-5	576	1	3	1	1	1	1
2006	1	39.3128	2	2	-4.515	574	1	3	1	1	1	1
2004	1	30.9185	1	1	-7.625	511	1	3	1	1	1	1
2009	2	38.0862	2	1	-6.375	477	0.8	3	0.6	0.8	1	0.75
2009	2	38.0862	2	1	-7.75	478	1	3	0.9	0.9	0.9	0.9
2003	1	31.3812	1	2	-5	531	1	6	1.2	1.2	1.2	1.2
2003	1	31.3812	1	2	-6	520	1	6	1.2	1.2	1.2	1.2
2009	2	36.627	2	1	-8.12	554	0.8	3	0.2	0.35	0.4375	0.25
2004	1	44.1725	2	2	-1.85	597	1	12	1.2	1.2	1.2	1.2
2003	1	43.2279	2	2	-2	571	1	4	1.5	1.5	1.5	1.5
2003	1	43.2279	2	2	-1.75	563	1	4	1	1	1	1
2005	1	34.8528	2	2	-4.185	502	0.9	12	1	1	1.11111	1.11111
2005	1	34.8528	2	2	-4.31	502	0.9	12	1	1	1.11111	1.11111
2004	1	28.846	2	2	-1.125	528	1.2	12	1	1	0.833333	0.833333
2004	1	28.846	2	2	-0.975	533	1.2	12	1.2	1.2	1	1
2009	2	37.8207	1	1	-0.8	521	1	3	1	1	1	1
2009	2	37.8207	1	1	-0.5	535	1	3	1	1	1	1
2006	1	38.5188	1	1	-6.735	546	1	12	1	1	1	1
2007	2	40.1533	1	1	-9.75	548	0.9	7	0.7	0.8	0.888889	0.777778
2007	2	40.2984	1	1	-9.1	552	1	6	0.6	0.8	0.8	0.6
2002	1	37.0541	1	2	-6.625	570	1	6	1.5	1.5	1.5	1.5
2002	1	37.0541	1	2	-6.375	570	1	6	1.2	1.2	1.2	1.2
2010	2	36.8843	2	1	-7.235	511	1	9	1	1	1	1
2010	2	36.8843	2	1	-7.625	509	1	9	1	1	1	1
2008	2	43.9699	2	1	-4.185	545	1	12	0.5	1	1	0.5
2006	1	33.7522	1	2	-0.75	545	0.9	6	1	1	1.11111	1.11111
2006	1	33.7522	1	2	-0.525	543	1	6	1	1	1	1
2008	2	30.9843	1	1	-3.62	487	0.9	12	1	1	1.11111	1.11111
2005	1	38.527	1	2	-2.475	505	0.9	12	0.9	1	1.11111	1
2005	1	38.527	1	2	-2	503	0.9	12	0.8	1	1.11111	0.888889
2010	2	47.6632	2	1	-4.735	544	0.8	6.5	1	1	1.25	1.25
2010	2	47.6906	2	1	-5.935	552	0.8	6.5	0.9	1	1.25	1.125
2003	1	59.7618	1	2	-4.25	550	1	12	0.5	0.5	0.5	0.5
2003	1	59.7618	1	2	-5.25	550	1	12	1	1	1	1
2007	2	40.553	2	1	-6.4	509	1	4	1	1	1	1
2007	2	40.6297	2	1	-5.5	510	1	3	0.8	1	1	0.8
2005	1	54.9733	2	2	-1.975	572	1	8	1	1	1	1
2005	1	54.9733	2	2	-1.9	579	0.9	8	1	1	1.11111	1.11111
2003	1	29.2731	2	2	-4.25	553	1	7	0.85	1	1	0.85
2003	1	29.2731	2	2	-4.185	556	1	7	1	1	1	1
2004	1	37.5715	1	2	-3.805	617	1	4	1	1	1	1
2004	1	37.5715	1	2	-3	605	1	4	1	1	1	1
2003	1	52.6762	2	2	-4.875	584	0.8	4	1	1	1.25	1.25
2003	1	52.6762	2	2	-4.35	577	0.8	4	1	1	1.25	1.25
2004	1	28.9747	2	2	-3	542	1	12	1.2	1.2	1.2	1.2
2004	1	28.9747	2	2	-3	540	1	12	1.2	1.2	1.2	1.2
2003	1	31.1814	2	2	-7.035	602	1	4	0.9	0.9	0.9	0.9
2003	1	31.1814	2	2	-6.975	610	1	4	0.85	0.85	0.85	0.85
2003	1	21.3854	1	2	-4.625	545	1	6	1.2	1.2	1.2	1.2
2003	1	21.3854	1	2	-3.75	546	1	6	1.2	1.2	1.2	1.2
2005	1	48.6653	1	2	-2.885	505	1	12	0.9	1	1	0.9
2005	1	48.6653	1	2	-1.375	506	1	12	1	1	1	1
2006	1	26.3491	2	1	-5.75	558	1.2	6	1	1	0.833333	0.833333
2006	1	26.3491	2	1	-5.625	564	1.2	6	1	1	0.833333	0.833333
2012	3	38.3655	2	2	-5.82	543	1	12	0.9	1	1	0.9
2012	3	38.245	2	2	-5.83	515	0.9	12	0.8	0.9	1	0.888889
2002	1	44.4819	2	2	-8.1	571	1	12	1	1	1	1
2002	1	44.4819	2	2	-8.05	567	1	12	1	1	1	1
2007	2	43.3703	1	1	-6.75	496	1	12	1	1	1	1
2007	2	43.1376	1	1	-6.725	496	1	12	1	1	1	1
2012	3	38.245	2	2	-7.435	517	1	12	0.5	1	1	0.5
2012	3	26.2341	2	2	-3.495	511	1	8	1.2	1.2	1.2	1.2
2004	1	18.0151	1	2	-2.35	544	1	6	1	1	1	1
2004	1	18.0151	1	2	-2.1	551	1	6	0.7	0.7	0.7	0.7
2012	3	20.4162	1	1	-3.095	525	1	9.5	1	1	1	1
2012	3	20.4162	1	1	-3.02	523	1	9.5	1	1	1	1
2011	3	16.8624	1	1	-4.315	480	1	12	1	1	1	1
2011	3	16.8624	1	1	-4.365	490	1	12	1	1	1	1
2003	1	23.6769	2	2	-3.75	510	1	10	1	1	1	1
2003	1	23.6769	2	2	-3	509	1	10	1	1	1	1
2004	1	24.2053	2	2	-2.75	600	1.2	7	1.2	1.2	1	1
2004	1	24.2053	2	2	-2.5	598	1.2	7	1	1	0.833333	0.833333
2004	1	24.0465	1	2	-1.875	533	1	6	1.2	1.2	1.2	1.2
2004	1	24.0465	1	2	-1.875	544	1	6	1	1	1	1
2012	3	26.2341	2	2	-3.75	513	1	8	0.9	1	1	0.9
2010	2	23.5455	1	2	-1.475	606	1	3	1	1	1	1
2009	2	29.2567	2	1	-5.56	499	1	4	1	1	1	1
2004	1	24.3313	2	2	-4.5	542	1	12	1.2	1.2	1.2	1.2
2004	1	24.3313	2	2	-4.4	540	1	12	1	1	1	1
2010	2	23.5455	1	2	-1.4	610	1	3	1	1	1	1
2012	3	32.0246	1	2	-2.615	534	1	12	1	1.5	1.5	1
2002	1	22.3874	1	2	-4.625	532	1	12	1	1	1	1
2002	1	22.3874	1	2	-4.415	532	1	12	1	1	1	1
2012	3	32.0246	1	2	-2.875	536	1	12	1	1.5	1.5	1
2010	2	35.707	1	2	-4.755	517	1	6	1	1	1	1
2008	2	27.937	1	1	-2.75	506	1	4.5	1	1	1	1
2011	3	31.6277	1	1	-9.31	516	1	12	0.7	1	1	0.7
2011	3	31.6277	1	1	-8.39	517	1	12	0.9	0.9	0.9	0.9
2002	1	21.8973	1	2	-4.2	530	1	12	1.5	1.5	1.5	1.5
2002	1	21.8973	1	2	-4.2	532	1	12	1.2	1.2	1.2	1.2
2010	2	35.707	1	2	-4.56	513	1	6	1	1	1	1
2012	3	37.7769	1	2	-1.765	499	1	6	1	1	1	1
2003	1	23.4141	2	2	-4.75	584	1	9	1	1	1	1
2003	1	23.4141	2	2	-4.5	578	1	9	1	1	1	1
2004	1	24.4791	1	2	-3.125	521	1	5	1.2	1.2	1.2	1.2
2004	1	24.4791	1	2	-1.25	536	1.2	5	1	1	0.833333	0.833333
2006	1	26.9459	1	2	-2.25	536	1	4	1.2	1.2	1.2	1.2
2006	1	26.9459	1	2	-2.25	542	1	4	1.2	1.2	1.2	1.2
2005	1	25.0623	1	2	-2.835	594	1	12	1.2	1.2	1.2	1.2
2005	1	25.0623	1	2	-2.7	591	1	12	1.2	1.2	1.2	1.2
2004	1	19.6304	1	2	-3.125	543	1	12	1	1	1	1
2004	1	19.6304	1	2	-3.125	538	1	12	1.2	1.2	1.2	1.2
2007	2	22.3573	2	1	-3.51	472	0.9	6	1	1	1.11111	1.11111
2007	2	22.3573	2	1	-3.21	462	0.9	6	1	1	1.11111	1.11111
2006	1	20.8761	1	2	-5.25	516	1	6	1	1	1	1
2012	3	37.7769	1	2	-2.275	506	1	6	1	1	1	1
2005	1	20.2163	1	2	-2.25	544	1	4	1.2	1.2	1.2	1.2
2006	1	20.4189	2	1	-3.74	480	1	6	1	1	1	1
2006	1	20.5722	2	1	-2.885	474	1	6	1	1	1	1
2012	3	41.6783	1	2	-5.595	518	1	11	0.7	1	1	0.7
2008	2	22.5435	1	1	-1.875	472	0.9	3.5	1	1	1.11111	1.11111
2006	1	21.0541	2	2	-3.285	524	1	7	1	1	1	1
2006	1	21.0541	2	2	-3.125	525	1	7	1	1	1	1
2006	1	21.2704	2	1	-5	474	1	3	1	1	1	1
2012	3	41.6783	1	2	-5.33	520	1	11	1	1	1	1
2012	3	41.3717	1	2	-7.625	592	1	12	0.6	1	1	0.6
2008	2	22.7899	1	1	-7.75	534	1	6	0.8	1	1	0.8
2008	2	22.7515	1	1	-7.625	535	0.9	6	0.8	1	1.11111	0.888889
2008	2	23.1239	2	1	-6.62	482	1	7	0.9	1	1	0.9
2008	2	23.1239	2	1	-6.375	479	1	7	0.8	0.8	0.8	0.8
2006	1	21.2211	2	1	-6.55	562	1	6	1	1	1	1
2006	1	21.2211	2	2	-5.025	564	1	6	1	1	1	1
2010	2	38.5791	1	2	-2.31	510	1	6	1	1	1	1
2010	2	38.5791	1	2	-2.06	508	1	6	1.2	1.2	1.2	1.2
2011	3	26.1766	1	1	-6.5	451	1	4	1	1	1	1
2011	3	26.1766	1	1	-6.06	453	1	4	1	1	1	1
2004	1	18.6694	1	2	-4.375	501	1	3	1	1	1	1
2004	1	18.6694	1	2	-3.75	493	1	3	1	1	1	1
2009	2	24.1725	2	1	-9.06	515	1	7	0.8	0.9	0.9	0.8
2009	2	24.1725	2	1	-9.435	517	1	7	0.8	0.9	0.9	0.8
2009	2	23.7782	2	1	-2.2	470	1	6.5	1	1	1	1
2009	2	23.7782	2	1	-2.26	473	1	6.5	1	1	1	1
2007	2	21.8754	2	1	-6	494	1	9	1	1	1	1
2007	2	22.1054	2	1	-5.875	494	1	6	1	1	1	1
2007	2	22.4148	2	1	-1.625	540	0.9	12	0.9	1	1.11111	1
2007	2	22.4148	2	1	-0.935	540	1	12	0.8	1	1	0.8
2010	2	37.3963	2	2	-7.435	530	0.9	7	0.35	1	1.11111	0.388889
2010	2	37.3963	2	2	-7.185	536	0.9	7	0.2	1	1.11111	0.222222
2006	1	21.2211	2	2	-2.85	529	1	12	1	1	1	1
2006	1	21.2211	2	2	-2.35	523	1	12	1	1	1	1
2007	2	22.2259	1	1	-5.9	525	1	6	1	1	1	1
2007	2	22.2259	1	1	-4.875	524	1	6	1	1	1	1
2006	1	21.0212	2	1	-4.6	488	1	12	1	1	1	1
2007	2	21.6865	1	1	-8	544	1.2	12	0.9	0.9	0.75	0.75
2007	2	21.6865	1	1	-7.875	538	1.2	12	1	1	0.833333	0.833333
2010	2	25.1006	1	1	-4.82	585	1	3	1	1	1	1
2006	1	21.3114	1	1	-4.25	528	0.9	3	1	1	1.11111	1.11111
2006	1	21.3114	1	2	-3.625	525	1	3	1.2	1.2	1.2	1.2
2012	3	37.4702	1	2	-1.81	524	1	7	1	1	1	1
2012	3	37.4702	1	2	-2.27	522	1	7	1	1	1	1
2010	2	30.9596	1	2	-2.375	487	1	9	1	1	1	1
2010	2	30.9596	1	2	-2.185	489	1	9	0.9	0.9	0.9	0.9
2012	3	21.065	1	2	-2.465	501	1	6	1	1	1	1
2008	2	23.0144	1	1	-3.55	506	1	12	1	1	1	1
2008	2	23.0144	1	1	-3.475	505	1	12	1	1	1	1
2010	2	25.4209	1	1	-3.5	500	1	9	1	1	1	1
2010	2	25.4209	1	1	-3.98	501	1	9	1	1	1	1
2006	1	21.4319	1	1	-5.185	475	1	7	0.8	0.8	0.8	0.8
2007	2	21.5414	1	1	-4.35	477	1	6	1	1	1	1
2006	1	21.0404	2	1	-5.745	516	1	3	1.2	1.2	1.2	1.2
2006	1	21.0404	2	1	-6.125	517	1	3	1.2	1.2	1.2	1.2
2003	1	17.9822	2	2	-2.75	516	1	12	1.2	1.2	1.2	1.2
2003	1	17.9822	2	2	-2.46	512	1	12	1.2	1.2	1.2	1.2
2003	1	17.9932	1	2	-5.435	529	1	6	1.2	1.2	1.2	1.2
2003	1	17.9932	1	2	-4.435	543	1	6	1.2	1.2	1.2	1.2
2004	1	19.0472	1	2	-1.75	503	1.2	5	1.2	1.2	1	1
2004	1	19.0472	1	2	-1.65	495	1.2	5	1.2	1.2	1	1
2012	3	21.065	1	2	-2.96	497	1	6	1	1	1	1
2012	3	43.258	2	2	-4.605	549	1	11	0.9	0.9	0.9	0.9
2007	2	21.6865	1	1	-3.18	490	1	6	1	1	1	1
2007	2	21.6865	1	1	-2.5	484	1	6	1.2	1.2	1.2	1.2
2007	2	22.1109	2	1	-9	545	0.8	8	0.9	0.9	1.125	1.125
2007	2	22.319	2	1	-5.625	457	1	6	0.8	0.9	0.9	0.8
2007	2	22.319	2	1	-4.375	466	0.9	6	0.7	0.8	0.888889	0.777778
2004	1	18.6776	1	2	-5	610	1	4	1.2	1.2	1.2	1.2
2004	1	18.6776	1	2	-4.06	606	1	4	1.2	1.2	1.2	1.2
2005	1	19.3238	2	1	-8.435	500	1	12	0.9	1	1	0.9
2005	1	19.3812	2	1	-7.31	499	1	12	0.7	1	1	0.7
2006	1	22.7296	1	1	-2.5	484	1	12	1	1	1	1
2006	1	23.0828	1	1	-6	503	1	3.5	1.2	1.2	1.2	1.2
2006	1	23.1129	1	1	-4.975	526	1	3	1	1	1	1
2006	1	23.4825	2	1	-4.25	515	1	12	1	1	1	1
2012	3	43.258	2	2	-3.23	547	1	11	0.8	1	1	0.8
2006	1	23.2772	1	2	-4	533	1	12	1.2	1.2	1.2	1.2
2006	1	23.2772	1	2	-2.75	534	1	12	1.2	1.2	1.2	1.2
2006	1	23.3238	1	1	-3.2	522	1	3	1	1	1	1
2006	1	23.3238	1	1	-2.95	517	1	3	1	1	1	1
2004	1	21.2101	1	2	-4.05	550	1.2	6	1	1	0.833333	0.833333
2004	1	21.2101	1	2	-2.55	540	1.2	6	1	1	0.833333	0.833333
2005	1	21.6947	1	2	-2.25	531	1	12	1.2	1.2	1.2	1.2
2005	1	21.6947	1	2	-2	532	1	12	1	1	1	1
2006	1	23.2307	1	1	-3.56	526	1	7	1	1	1	1
2006	1	22.9843	2	1	-6.625	488	1	6	0.9	1	1	0.9
2010	2	31.9398	2	2	-3.06	524	1	7	1	1	1	1
2004	1	20.3696	2	2	-0.2	560	1	6	1	1	1	1
2007	2	23.8138	1	1	-4.85	506	1	8	1	1	1	1
2007	2	23.8138	1	1	-4.8	505	1	8	1	1	1	1
2008	2	32.4846	1	1	-9.875	559	0.9	12	0.9	1	1.11111	1
2008	2	32.4846	1	1	-8.4	558	0.9	12	1	1	1.11111	1.11111
2008	2	21.9138	1	1	-1.935	518	1	12	0.5	1	1	0.5
2008	2	21.9138	1	1	-1.935	517	1	12	1	1	1	1
2007	2	20.8789	1	1	-8.225	504	1	12	0.2	1	1	0.2
2007	2	20.8789	1	1	-8.05	509	1	12	0.2	1	1	0.2
2006	1	19.5483	1	1	-4.085	502	1	6	0.8	1	1	0.8
2006	1	19.5483	1	1	-4.085	503	1	6	0.8	1	1	0.8
2008	2	21.5332	2	1	-7.25	536	1	12	0.5	1	1	0.5
2008	2	21.5332	2	1	-8.375	534	1	12	0.5	1	1	0.5
2010	2	31.9398	2	2	-2.625	526	1	7	1	1	1	1
2010	2	31.6277	2	2	-3.21	550	0.9	6	0.8	1	1.11111	0.888889
2008	2	22.1383	2	1	-6	477	1	4	1	1	1	1
2008	2	22.1383	2	1	-5.745	472	1	4	1	1	1	1
2006	1	20.2902	2	1	-2.5	494	1	3.5	1.2	1.2	1.2	1.2
2006	1	20.2902	2	1	-2.375	492	1	3.5	1.2	1.2	1.2	1.2
2010	2	31.6277	2	2	-3.355	546	1	6	0.7	0.9	0.9	0.7
2012	3	37.2594	2	2	-4.96	559	1	12	1.2	1.2	1.2	1.2
2007	2	20.564	2	2	-2.1	549	1	9.5	1	1	1	1
2007	2	20.564	2	2	-1.6	549	1	9.5	1	1	1	1
2012	3	37.2594	2	2	-4.825	560	1	12	0.7	1	1	0.7
2005	1	19.4798	1	1	-2.75	601	1.2	3	1	1	0.833333	0.833333
2005	1	19.4798	1	1	-2.125	602	1.2	3	1.2	1.2	1	1
2012	3	37.8042	2	2	-2.485	521	1	8	1	1	1	1
2007	2	21.6893	1	1	-3.9	535	1	4	1	1	1	1
2007	2	21.6893	1	1	-3.9	550	1	4	1	1	1	1
2006	1	20.5366	2	1	-4.3	456	1	12	1	1	1	1
2006	1	20.46	2	1	-3.85	454	1	12	1	1	1	1
2012	3	37.8042	2	2	-2.74	524	1	8	1	1	1	1
2004	1	18.6092	1	2	-5.375		0.9	12	0.9	0.9	1	1
2004	1	18.6092	1	2	-5.375		1	12	1	1	1	1
2007	2	21.2047	1	1	-4.75	464	0.9	6	1	1	1.11111	1.11111
2007	2	21.2047	1	1	-4.875	465	1	6	1	1	1	1
2003	1	17.1526	2	2	-6.5	569	1	6	1	1	1	1
2003	1	17.1526	2	2	-6.125	559	1	6	1	1	1	1
2010	2	23.8357	1	1	-3.49	482	1	3.5	1	1	1	1
2010	2	23.8357	1	1	-3.75	479	1	3.5	0.9	1	1	0.9
2010	2	24.3285	2	1	-6.79	512	1	9	1	1	1	1
2010	2	24.3285	2	1	-6.85	503	1	9	1	1	1	1
2010	2	34.7515	2	2	-4	493	1	12	0.9	1	1	0.9
2004	1	17.9028	2	2	-3	472	1	12	1.2	1.2	1.2	1.2
2004	1	17.9028	2	2	-2.185	469	1	12	1.2	1.2	1.2	1.2
2004	1	18.2012	1	2	-5	499	1	12	1.2	1.2	1.2	1.2
2004	1	18.2012	1	2	-5	494	1	12	1.2	1.2	1.2	1.2
2012	3	25.5688	2	1	-8.82	520	1	12	1	1	1	1
2012	3	25.5688	2	1	-9.09	521	1	12	1	1	1	1
2010	2	34.7515	2	2	-4.06	499	1	12	0.8	0.9	0.9	0.8
2010	2	23.4825	2	2	-2.625	491	1	6	1	1	1	1
2010	2	23.4825	2	2	-2.75	493	1	6	1	1	1	1
2010	2	23.7974	2	2	-2.375	551	1	6	1	1	1	1
2003	1	37.3388	2	2	-2.475	548	1.2	4	1	1	0.833333	0.833333
2003	1	37.3388	2	2	-2.41	547	1.2	4	1	1	0.833333	0.833333
2003	1	38.1711	2	2	-3.75	580	1	12	0.9	1	1	0.9
2003	1	38.1711	2	2	-3	575	1	12	0.7	0.85	0.85	0.7
2010	2	23.7974	2	2	-2.305	550	1	6	1	1	1	1
2010	2	44.6845	2	1	-14.9	544	0.8	8	0.7	0.7	0.875	0.875
2010	2	44.627	2	1	-13.75	531	0.8	8	0.5	0.5	0.625	0.625
2012	3	25.8426	2	2	-3.515	501	1	12	1	1	1	1
2012	3	25.8426	2	2	-3.26	500	1	12	1	1	1	1
2003	1	37.5797	2	2	-4	535	1	12	1	1	1	1
2003	1	37.5797	2	2	-3.375	534	1	12	1.2	1.2	1.2	1.2
2002	1	36.9172	2	2	-3.5	516	1	12	0.6	0.85	0.85	0.6
2002	1	36.9172	2	2	-3.875	517	1	12	0.85	1	1	0.85
2007	2	41.6208	1	1	-6.55	506	1	7	0.7	0.9	0.9	0.7
2007	2	41.64	1	1	-6.535	505	1	6	0.9	0.9	0.9	0.9
2002	1	36.7556	1	2	-4.75	507	1	3	1	1	1	1
2002	1	36.7556	1	2	-4.6	509	1	3	1	1	1	1
2004	1	39.0883	1	2	-5.1	549	1	12	1	1	1	1
2004	1	38.0041	1	2	-4.785	548	1	5	1	1	1	1
2004	1	38.0041	1	2	-3.75	540	1	5	1.5	1.5	1.5	1.5
2010	2	26.4531	2	2	-7.2	525	1	7.5	1	1	1	1
2010	2	26.4531	2	2	-7.2	516	1	7.5	1	1	1	1
2005	1	39.9589	2	1	-6.15	554	1	12	1	1	1	1
2005	1	39.9589	2	1	-5.8	555	1.2	12	1	1	0.833333	0.833333
2003	1	35.1622	1	2	-7.435	577	0.7	6	0.7	0.7	1	1
2003	1	35.1622	1	2	-4	580	1	6	1	1	1	1
2002	1	36.7118	2	2	-4.125	509	1.2	6	1.2	1.2	1	1
2002	1	36.7118	2	2	-3.5	506	1.2	6	1.2	1.2	1	1
2010	2	26.3628	2	2	-3.685	553	1	6	1	1	1	1
2010	2	26.3628	2	2	-3.25	560	1	6	1	1	1	1
2006	1	39.8166	1	2	-1.75	535	1	4.5	1	1	1	1
2004	1	38.5599	2	2	-8	551	0.8	5	0.85	0.85	1.0625	1.0625
2004	1	38.5599	2	2	-7.91	537	0.8	5	1	1	1.25	1.25
2004	1	38.809	1	2	-3.75	546	1	6	1	1.2	1.2	1
2004	1	38.809	1	2	-2.685	550	1	6	1.2	1.2	1.2	1.2
2012	3	46.2012	2	1	-5.31	488	1	12	1	1	1	1
2012	3	46.2012	2	1	-5.67	486	1	12	1	1	1	1
2004	1	38.4148	2	2	-3.5	529	1	11	1	1	1	1
2004	1	38.4148	2	1	-2.785	530	1	11	1.5	1.5	1.5	1.5
2003	1	37.5962	1	2	-4.12	594	1	5	1	1	1	1
2003	1	37.5962	1	2	-4	599	1	5	1	1	1	1
2003	1	36.9336	1	2	-5.25	545	1	3.5	1	1	1	1
2003	1	36.9336	1	2	-5.125	545	1	3.5	0.85	0.85	0.85	0.85
2007	2	39.6167	1	1	-6.95	520	1	6	0.9	0.9	0.9	0.9
2007	2	39.5674	1	1	-6.9	509	1	6	1	1	1	1
2003	1	35.2197	1	2	-2.435	490	1	4	1	1	1	1
2003	1	35.2197	1	2	-2	492	1	4	1	1	1	1
2003	1	37.4784	2	2	-3	565	1	6	1	1	1	1
2003	1	37.4784	2	2	-2.685	557	1	6	1.2	1.2	1.2	1.2
2004	1	38.9049	2	2	-4.875	533	1	12	0.9	1	1	0.9
2004	1	38.9049	2	2	-3.875	535	1	12	0.8	0.9	0.9	0.8
2010	2	44.3395	2	1	-6.56	503	1	6	1	1	1	1
2010	2	44.3395	2	1	-5.025	502	1	6	1	1	1	1
2005	1	39.551	2	1	-4.1	509	1.2	6	1	1	0.833333	0.833333
2005	1	39.551	2	1	-4	505	1.2	6	1	1	0.833333	0.833333
2002	1	36.0821	2	2	-3.75	544	1.2	7	1	1	0.833333	0.833333
2002	1	36.0821	2	2	-3.25	537	1.2	7	1	1	0.833333	0.833333
2002	1	36.7995	2	2	-5.25	532	1.2	12	0.85	0.85	0.708333	0.708333
2002	1	36.7995	2	2	-4.375	544	1	12	0.85	0.85	0.85	0.85
2004	1	37.4812	1	2	-2.025	511	1.2	3	1.2	1.2	1	1
2004	1	37.4812	1	2	-1.875	508	1	3	1	1	1	1
2004	1	36.5722	2	2	-5.75	536	1	6	1	1	1	1
2004	1	36.5722	2	2	-5.25	542	1	6	1	1	1	1
2005	1	39.3539	2	2	-7.025	551	1	6	1	1	1	1
2005	1	39.3539	2	2	-5.6	550	1.2	6	1.2	1.2	1	1
2011	3	45.3333	1	1	-2.625	521	1	12	0.9	0.9	0.9	0.9
2011	3	45.3333	1	1	-2.37	519	1	12	0.9	0.9	0.9	0.9
2002	1	33.7331	1	2	-1.75	505	1	6	1	1	1	1
2002	1	33.7331	1	2	-1.5	507	1	6	1.2	1.2	1.2	1.2
2002	1	36.1615	2	2	-7	601	1	7	1	1.2	1.2	1
2002	1	36.1615	2	2	-6.25	603	1.2	7	0.5	1.2	1	0.416667
2006	1	39.8193	1	2	-4.675	573	1	9	0.9	0.9	0.9	0.9
2006	1	39.8193	1	2	-4.5	574	1	9	1.2	1.2	1.2	1.2
2010	2	43.7207	2	1	-2.125	521	0.9	6	1	1	1.11111	1.11111
2010	2	43.7207	2	1	-2	518	0.9	6	1	1	1.11111	1.11111
2002	1	36.6324	2	2	-3.185	558	1	12	1	1	1	1
2002	1	36.6324	2	2	-2.3	552	1	12	1	1	1	1
2004	1	37.9795	2	2	-2.6	524	1	3	1.2	1.2	1.2	1.2
2004	1	37.9986	2	2	-2	516	1	3	0.9	1	1	0.9
2011	3	44.0465	1	1	-1.31	476	0.9	12	0.7	1	1.11111	0.777778
2006	1	39.5428	2	2	-2.325	543	1	6	1	1	1	1
2006	1	39.5428	2	2	-1.9	546	1	6	0.7	0.7	0.7	0.7
2003	1	36.835	2	2	-3.175	525	1	3	0.85	0.85	0.85	0.85
2003	1	36.835	2	2	-3.15	523	1	3	0.85	0.85	0.85	0.85
2012	3	34.2861	2	2	-4.405	542	1	8	0.7	0.9	0.9	0.7
2008	2	41.2758	2	1	-3.75	482	1	9	1	1	1	1
2008	2	41.2758	2	1	-3.435	484	1	9	0.9	1	1	0.9
2005	1	38.8172	2	2	-4	570	1	12	1	1	1	1
2005	1	38.8172	2	2	-3.685	566	1	12	1.2	1.2	1.2	1.2
2006	1	39.9179	2	1	-4.01	478	1	12	0.8	1	1	0.8
2006	1	39.8713	2	1	-3.95	479	0.9	12	0.8	1	1.11111	0.888889
2006	1	39.8713	2	1	-3.95	479	0.9	3	0.6	0.9	1	0.666667
2008	2	41.5195	2	1	-5.05	513	1	3	0.9	0.9	0.9	0.9
2003	1	36.7693	2	2	-4	531	1	8	1.2	1.2	1.2	1.2
2003	1	36.7693	2	2	-3.685	528	1	8	1.2	1.2	1.2	1.2
2005	1	38.5106	2	1	-2.85	498	1.2	6	1	1	0.833333	0.833333
2005	1	38.5106	2	1	-2.825	505	1	6	1	1	1	1
2014	3	47.0062	2	1	-5.625	489	1	7	0.7	0.9	0.9	0.7
2014	3	47.0062	2	1	-6.245	495	1	7	0.8	1	1	0.8
2003	1	36.4134	1	2	-2.25	573	1	6.5	1.2	1.2	1.2	1.2
2003	1	36.4134	1	2	-2	563	1	6.5	1.2	1.2	1.2	1.2
2004	1	37.8508	2	2	-3.9	569	1	12	1.2	1.2	1.2	1.2
2004	1	37.8508	2	2	-2.985	568	1	12	1.2	1.2	1.2	1.2
2006	1	39.9726	2	1	-6.75	550	0.7	3	0.6	0.7	1	0.857143
2006	1	39.4524	1	1	-3.75	497	1	3.5	1	1	1	1
2006	1	39.4524	1	1	-3.65	494	1	3.5	0.9	0.9	0.9	0.9
2003	1	36.9528	1	2	-2.435	566	1	7	1.2	1.2	1.2	1.2
2003	1	36.9528	1	2	-4	551	1	7	1	1	1	1
2009	2	42.6338	2	1	-13	577	0.7	4	0.4	0.9	1.28571	0.571429
2005	1	39.2498	2	2	-2.87	489	1	12	1	1	1	1
2002	1	36.1396	2	2	-6.725	527	1.2	7	0.4	1	0.833333	0.333333
2002	1	36.1396	2	2	-7.25	527	1.2	7	0.6	1	0.833333	0.5
2003	1	37.0541	1	2	-4.25	498	1.2	3	1	1	0.833333	0.833333
2003	1	37.0541	1	2	-3.775	503	1.2	3	1	1	0.833333	0.833333
2004	1	37.8508	2	1	-7.25	489	1	3	1	1	1	1
2004	1	37.7933	2	1	-6.8	479	1	4	1	1	1	1
2009	2	42.371	2	1	-2.325	470	0.9	9	0.7	1	1.11111	0.777778
2012	3	34.2861	2	2	-3.74	540	1	8	0.7	1	1	0.7
2005	1	38.2587	2	2	-2.15	494	1	3	1	1	1	1
2005	1	38.2587	2	2	-1.85	495	1	3	0.5	0.5	0.5	0.5
2004	1	36.8953	1	2	-0.25	498	1	8	1.5	1.5	1.5	1.5
2004	1	36.8953	1	2	-0.625	498	1	8	1.5	1.5	1.5	1.5
2004	1	37.18	2	2	-2.6	547	1	5.5	1	1	1	1
2004	1	37.18	2	2	-2.55	540	1	5.5	1.2	1.2	1.2	1.2
2004	1	37.7385	2	2	-1.5	526	1	12	0.8	1	1	0.8
2004	1	37.7385	2	2	-2.25	519	1	12	1.2	1.2	1.2	1.2
2003	1	36.5749	2	2	-2.9	502	1	12	1	1	1	1
2003	1	36.5749	2	2	-2.21	502	1	12	1.2	1.2	1.2	1.2
2004	1	37.9384	1	2	-5.875	565	1.2	5	1.2	1.2	1	1
2004	1	37.9384	1	2	-5.975	569	1.2	5	1.2	1.2	1	1
2004	1	37.7194	1	2	-2.75	528	1.2	10	1.2	1.2	1	1
2004	1	37.7194	1	2	-2.5	552	1.2	10	1.2	1.2	1	1
2006	1	39.5921	2	2	-4.25	540	1	6	1.2	1.2	1.2	1.2
2006	1	39.5921	2	2	-3.75	548	1	6	1.2	1.2	1.2	1.2
2002	1	35.655	2	2	-7.125	534	1	5	1	1	1	1
2002	1	35.655	2	2	-7.125	534	1	5	1	1	1	1
2012	3	33.8179	2	2	-7.358	546	1	12	0.5	1	1	0.5
2012	3	35.4962	1	2	-1.565	525	1	9	1	1	1	1
2005	1	37.8535	1	2	-2.285	517	1	12	1	1	1	1
2005	1	37.8535	1	2	-1.75	510	1	12	1.2	1.2	1.2	1.2
2012	3	35.4962	1	2	-1.725	529	1	9	1	1	1	1
2010	2	43.1595	1	1	-7.67	523	0.7	8	1	1	1.42857	1.42857
2012	3	36.104	1	2	-0.795	566	0.7	6	0.8	0.9	1.28571	1.14286
2002	1	35.9398	2	2	-7.185	561	1	7	0.7	0.85	0.85	0.7
2002	1	35.9398	2	2	-6.51	550	1	7	0.7	0.85	0.85	0.7
2003	1	35.6331	2	2	-0.9	560	1	5	1.2	1.2	1.2	1.2
2009	2	41.9548	1	1	-3.43	597	1	6	1.5	1.5	1.5	1.5
2009	2	41.9548	1	1	-2.685	607	1	6	1.2	1.2	1.2	1.2
2005	1	37.5003	2	1	-8.125	525	1	6	0.85	1	1	0.85
2004	1	37.0842	2	2	-8.075	580	1	12	1.2	1.2	1.2	1.2
2004	1	37.0842	2	2	-7.95	585	1	12	1	1	1	1
2003	1	37.024	2	2	-3.975	530	1	9	0.9	1	1	0.9
2003	1	37.024	2	2	-3.2	530	1.2	9	0.7	0.9	0.75	0.583333
2005	1	38.0589	2	1	-9.25	511	0.5	12	0.2	0.8	1.6	0.4
2002	1	35.0198	1	2	-4.075	550	0.7	4	0.5	1.2	1.71429	0.714286
2002	1	35.0198	1	2	-1.7	574	1	12	0.7	1	1	0.7
2006	1	39.499	2	2	-3.05	556	1	7.5	0.7	1	1	0.7
2006	1	39.499	2	2	-2.25	569	1	7.5	0.7	1	1	0.7
2004	1	37.3142	2	2	-5.125	546	0.85	12	0.4	1	1.17647	0.470588
2004	1	37.3142	2	2	-3.75	547	1	12	0.7	0.9	0.9	0.7
2003	1	36.1478	1	2	-2.125	548	1	4	1	1	1	1
2003	1	36.1478	1	2	-2.1	550	1	4	1.2	1.2	1.2	1.2
2010	2	43.0472	2	1	-6.09	513	1	7	0.9	1	1	0.9
2010	2	43.0472	2	1	-6.805	504	1	7	1	1	1	1
2002	1	35.6769	2	2	-2.875	535	1	5.5	1	1	1	1
2002	1	35.6769	2	2	-2.875	540	1	5.5	1	1	1	1
2005	1	38.3901	2	2	-3.375	514	1	4	0.9	0.9	0.9	0.9
2005	1	38.3901	2	2	-2.685	517	1	4	0.9	0.9	0.9	0.9
2005	1	37.1691	1	1	-2.425	467	1	12	1	1	1	1
2004	1	36.9528	1	2	-2.035	520	1	12	1.2	1.2	1.2	1.2
2003	1	35.7016	2	2	-4.485	574	1	3	1	1	1	1
2003	1	35.7016	2	2	-3.2	571	1	3	1	1	1	1
2012	3	35.6687	1	2	-3.05	532	1	6	1	1	1	1
2012	3	35.6687	1	2	-3.495	541	1	6	1	1	1	1
2006	1	39.0335	2	1	-5.56	488	1	12	1	1	1	1
2006	1	39.0527	2	1	-5.5	487	1	12	1	1	1	1
2004	1	36.8378	2	2	-5.5	507	1	6	1.2	1.2	1.2	1.2
2004	1	36.8378	2	2	-5.385	504	1	6	1.2	1.2	1.2	1.2
2003	1	36.4107	1	2	-1	554	1	3	1	1	1	1
2003	1	36.4107	1	2	-1	557	1	3	1.2	1.2	1.2	1.2
2010	2	33.0595	2	2	-2.935	523	1	7	1	1	1	1
2010	2	33.0595	2	2	-4.25	516	1	7	1	1	1	1
2006	1	38.4422	2	1	-3.2	484	1	7	1	1	1	1
2006	1	38.4422	2	1	-2.1	477	1	7	1.2	1.2	1.2	1.2
2011	3	43.896	2	1	-11.88	590	0.8	7	0.6	1	1.25	0.75
2011	3	43.896	2	1	-10.64	595	0.8	7	0.7	0.9	1.125	0.875
2002	1	35.091	2	2	-3.25	488	1.2	6	1.2	1.2	1	1
2002	1	35.091	2	2	-2.7	482	1.2	6	1	1	0.833333	0.833333
2007	2	40.1369	2	1	-6.46	510	1	4	0.9	1	1	0.9
2006	1	39.0691	1	2	-1.435	527	1	3	1	1	1	1
2006	1	39.0691	1	2	-1.375	526	1	3	1	1	1	1
2003	1	35.6441	1	2	-5.375	554	1.2	12	1	1	0.833333	0.833333
2003	1	35.6441	1	2	-5.25	557	1.2	12	1.2	1.2	1	1
2005	1	37.5715	2	2	-3.96	499	1	12	0.8	1	1	0.8
2005	1	37.5715	2	2	-1.76	500	1	12	1	1	1	1
2004	1	36.1643	2	2	-3.625	589	1.2	4	1.2	1.2	1	1
2004	1	36.1643	2	2	-3.5	590	1	4	1.2	1.2	1.2	1.2
2002	1	34.9624	2	2	-2.485	525	1	6	0.5	0.85	0.85	0.5
2002	1	34.9624	2	2	-1.935	520	1	6	1	1	1	1
2003	1	36.2355	2	2	-3.25	523	1	6	1	1	1	1
2003	1	36.2355	2	2	-3.225	525	1	6	1	1	1	1
2002	1	34.0698	1	2	-1.875	530	1	6	1	1	1	1
2002	1	34.0698	1	2	-1.875	545	1	6	1	1	1	1
2012	3	35.2663	1	2	-2.8	567	1	6	1.2	1.2	1.2	1.2
2012	3	35.2663	1	2	-2.995	576	1	6	1	1	1	1
2003	1	36.1396	2	1	-4.05	485	1	6	1.2	1.2	1.2	1.2
2002	1	35.154	2	2	-6.65	488	1	3.5	0.7	0.85	0.85	0.7
2002	1	35.154	2	2	-6.45	490	1	3.5	0.85	1	1	0.85
2005	1	37.7303	2	2	-3.75	511	1	6	0.8	0.8	0.8	0.8
2005	1	37.7303	2	2	-2.6	507	1	6	0.8	0.8	0.8	0.8
2003	1	33.7604	1	2	-1.06	528	1	12	1.2	1.2	1.2	1.2
2003	1	33.7604	1	2	-0.81	520	1	12	1	1	1	1
2002	1	32.7611	1	2	-1.31	528	1	12	1.2	1.2	1.2	1.2
2010	2	32.553	1	2	-3.125	566	0.8	6	1	1	1.25	1.25
2010	2	32.553	1	2	-2.7	571	0.9	6	1	1	1.11111	1.11111
2005	1	37.7276	2	2	-2.75	586	1.2	4	1	1	0.833333	0.833333
2005	1	37.7276	2	2	-2.5	585	1.2	4	1	1	0.833333	0.833333
2003	1	35.4579	1	2	-1.375	602	1.2	7	1.2	1.2	1	1
2003	1	35.4579	1	2	-1	607	1.2	7	1.2	1.2	1	1
2002	1	34.5982	2	2	-6.625	558	1	6	1	1	1	1
2002	1	34.5982	2	2	-6.375	561	1	6	1	1	1	1
2003	1	35.2936	1	2	-2.375	619	1	12	1.2	1.2	1.2	1.2
2003	1	35.2936	1	2	-2.06	610	1	12	1	1	1	1
2003	1	35.7426	2	2	-2.5	540	1	3	1	1	1	1
2003	1	35.7426	2	2	-2.385	543	1	3	1	1	1	1
2008	2	40.115	1	1	-6.375	491	0.8	6	0.7	0.7	0.875	0.875
2008	2	40.115	1	1	-6.06	487	0.8	6	0.8	0.8	1	1
2008	2	40.7502	2	1	-10.875	562	0.8	4	0.6	0.7	0.875	0.75
2012	3	43.822	1	1	-2.25	522	1	9	1	1	1	1
2004	1	36.4901	2	2	-5.585	563	1	8	1.2	1.2	1.2	1.2
2004	1	36.4901	2	2	-5.5	558	1	8	1.2	1.2	1.2	1.2
2011	3	42.6612	1	1	-0.4	621	0.9	8	1	1	1.11111	1.11111
2011	3	42.6612	1	1	-0.21	637	0.9	8	1	1	1.11111	1.11111
2002	1	34.6311	1	2	-4.575	573	1.2	12	1	1	0.833333	0.833333
2002	1	34.6311	1	2	-4.435	582	1.2	12	1.2	1.2	1	1
2003	1	35.7892	1	2	-5.125	531	1	12	1	1.2	1.2	1
2003	1	35.7892	1	2	-5	528	1	12	1.2	1.2	1.2	1.2
2007	2	39.3949	2	1	-2.75	519	1	4	1	1	1	1
2003	1	35.614	2	2	-6.71	539	1	10	1	1	1	1
2004	1	36.3066	1	2	-1.75	557	1.2	3	1.2	1.2	1	1
2004	1	36.3066	1	2	-1.75	552	1.2	3	1.2	1.2	1	1
2006	1	38.1081	2	2	-1.675	572	1	12	1	1	1	1
2006	1	38.1081	2	2	-1.075	571	1	12	0.5	1	1	0.5
2004	1	36.3121	2	2	-2.935	526	1	3	0.75	0.75	0.75	0.75
2004	1	36.3121	2	2	-2.9	524	1	3	1	1.2	1.2	1
2008	2	40.2491	2	1	-5.5	523	1	12	1	1	1	1
2008	2	40.2491	2	1	-5.435	524	1	12	1	1	1	1
2010	2	41.8754	1	1	-7.435	498	1	6	1	1	1	1
2005	1	37.4538	1	1	-5.1	478	1	6	1	1	1	1
2005	1	37.4538	1	2	-4.75	481	1	12	1.2	1.2	1.2	1.2
2004	1	36.4545	1	1	-3.45	511	1.2	6	0.85	0.85	0.708333	0.708333
2004	1	36.4545	1	2	-2.65	505	1.2	6	1	1	0.833333	0.833333
2004	1	35.7837	1	2	-2.5	564	1	12	1.2	1.2	1.2	1.2
2004	1	35.7837	1	2	-2.4	561	1	12	1.2	1.2	1.2	1.2
2003	1	34.935	2	2	-3	499	1	6	1.2	1.2	1.2	1.2
2003	1	34.935	2	2	-2.75	499	1	6	1	1.2	1.2	1
2003	1	35.3046	1	2	-3.025	574	1	11	0.85	0.85	0.85	0.85
2003	1	35.3046	1	2	-1.975	575	1	11	1	1	1	1
2009	2	41.0157	1	1	-14	528	0.7	4	0.5	0.7	1	0.714286
2009	2	41.1307	1	1	-12	530	0.7	3	0.7	0.8	1.14286	1
2004	1	35.8823	1	2	-3.185	524	1	12	1.2	1.2	1.2	1.2
2004	1	35.8823	1	2	-3.175	532	1	12	1	1	1	1
2004	1	35.7317	2	2	-4.6	566	1.2	12	1	1	0.833333	0.833333
2004	1	35.7317	2	2	-5.15	570	1.2	12	1	1	0.833333	0.833333
2002	1	34.4394	1	2	-3.25	550	1	3	1	1	1	1
2002	1	34.4394	1	2	-2.25	550	1	3	0.85	1	1	0.85
2004	1	36.4408	1	2	-3.5	556	1	12	1.5	1.5	1.5	1.5
2004	1	36.4408	1	2	-3	565	1	12	1.2	1.2	1.2	1.2
2004	1	36.1889	2	2	-3.875	543	1	12	1	1	1	1
2004	1	36.1889	2	2	-4.025	542	1	12	1	1	1	1
2004	1	35.8686	1	2	-2	523	1	3	1	1	1	1
2004	1	35.8686	1	2	-2.25	517	1	3	0.9	0.9	0.9	0.9
2003	1	35.5537	2	2	-6.01	602	1	3.5	0.6	1	1	0.6
2003	1	35.5537	2	2	-5.25	605	1	3.5	0.5	0.7	0.7	0.5
2004	1	35.7673	1	1	-5.3	450	1.2	7	1	1	0.833333	0.833333
2004	1	35.8248	1	1	-5.125	450	1	6	1.2	1.2	1.2	1.2
2002	1	34.1958	2	2	-3	591	1	12	0.7	1	1	0.7
2002	1	34.1958	2	2	-2.685	588	1.2	12	1	1	0.833333	0.833333
2002	1	34.1191	1	2	-5	527	1	5.5	1.2	1.2	1.2	1.2
2002	1	34.1191	1	2	-5	531	1	5.5	1.2	1.2	1.2	1.2
2002	1	34.2697	2	2	-5	503	1	11	1	1	1	1
2002	1	34.2697	2	2	-4.5	502	1	11	1	1	1	1
2012	3	35.1102	2	2	-2.935	554	1	9	1	1	1	1
2004	1	35.8768	2	1	-2.85	460	1	6	1.2	1.2	1.2	1.2
2004	1	35.8111	2	1	-2.685	463	1	6	1.2	1.2	1.2	1.2
2012	3	35.1102	2	2	-2.69	550	1	9	1	1	1	1
2003	1	34.2587	1	2	-2.475	510	1.2	12	1	1	0.833333	0.833333
2003	1	34.2587	1	2	-2.4	507	1.2	12	0.9	0.9	0.75	0.75
2012	3	43.2252	1	1	-9.18	549	1	12	0.8	1	1	0.8
2012	3	43.2252	1	1	-9.385	553	1	12	0.6	1	1	0.6
2007	2	39.1814	2	1	-2.975	480	1	3	1	1	1	1
2007	2	39.1814	2	1	-2.725	480	1	3	1	1	1	1
2004	1	36.1834	1	2	-1	579	1	12	1	1	1	1
2012	3	34.5517	2	2	-1.875	600	1	8	1.2	1.2	1.2	1.2
2003	1	35.5154	1	2	-4.25	513	1	12	1	1	1	1
2003	1	35.5154	1	2	-4.25	510	1	12	1	1	1	1
2005	1	37.1088	2	1	-4	486	0.9	12	1	1	1.11111	1.11111
2006	1	37.922	2	1	-3.475	506	1	12	1	1	1	1
2006	1	37.922	2	2	-3.05	498	1	12	1	1	1	1
2004	1	35.7728	2	2	-3.125	493	1.2	3.5	1.2	1.2	1	1
2004	1	35.7728	2	2	-2.5	490	1.2	3.5	1.2	1.2	1	1
2002	1	33.8563	2	2	-1.685	580	1	7.5	1	1	1	1
2002	1	33.8563	2	2	-1.375	582	1	7.5	1	1	1	1
2002	1	34.371	1	2	-4.66	587	1	8	1	1	1	1
2002	1	34.371	1	2	-4.185	580	1	8	1	1	1	1
2002	1	33.6619	2	2	-3.5	541	1	3	1	1	1	1
2002	1	33.6619	2	2	-3.325	549	1	3	1	1	1	1
2005	1	36.2765	1	2	-4.25	532	1	4	0.85	0.9	0.9	0.85
2005	1	36.2765	1	2	-4	537	1	4	1.2	1.2	1.2	1.2
2002	1	33.9302	2	2	-3.25	579	1	3	1.2	1.2	1.2	1.2
2002	1	33.9302	2	2	-3.45	580	1	3	1	1	1	1
2005	1	36.2355	2	2	-1.995	552	1	6	1	1	1	1
2005	1	36.2437	2	2	-3.185	550	1	6	1	1	1	1
2003	1	34.9596	1	2	-4.975	579	1	6	1	1	1	1
2003	1	34.9596	1	2	-4.4	586	1	6	1	1	1	1
2006	1	38.2587	1	1	-6.15	531	1	4	0.8	1	1	0.8
2003	1	34.9405	2	2	-2.875	488	1	7	1.2	1.2	1.2	1.2
2003	1	34.9405	2	2	-4.5	490	0.5	7	0.5	0.5	1	1
2003	1	34.4887	2	2	-3	540	1.2	9	1.5	1.5	1.25	1.25
2003	1	34.4887	2	2	-2.75	540	1.2	9	1.2	1.2	1	1
2006	1	37.6318	2	1	-1.85	516	1	8	1	1	1	1
2006	1	37.6318	2	1	-1.775	523	1	8	1	1	1	1
2012	3	34.5517	2	2	-1.625	606	1	8	1.2	1.2	1.2	1.2
2010	2	31.2197	2	2	-4.75	553	1	6	1	1	1	1
2003	1	34.5818	2	2	-5.175	536	1	4	1	1	1	1
2003	1	34.5818	2	2	-4.75	536	1	4	1	1	1	1
2003	1	35.2389	2	2	-4.625	512	0.8	12	1	1	1.25	1.25
2003	1	35.2389	2	2	-3.825	514	0.8	12	1	1	1.25	1.25
2002	1	34.2724	2	2	-1.625	470	1	12	1	1	1	1
2002	1	34.2724	2	2	-1.5	469	1	12	1	1	1	1
2005	1	36.8843	2	2	-3.5	522	1	3	1.2	1.2	1.2	1.2
2010	2	31.2197	2	2	-5	548	1	6	1	1	1	1
2012	3	34.2231	2	2	-4.49	553	1	12	1	1	1	1
2002	1	34.2012	1	2	-3.41	582	1.2	5	0.85	1	0.833333	0.708333
2002	1	34.2012	1	2	-3.475	580	1.2	5	1	1	0.833333	0.833333
2003	1	34.3929	2	2	-6	525	1	6	1	1	1	1
2003	1	34.3929	2	2	-5.75	527	1	6	1	1	1	1
2010	2	41.7988	2	1	-5.95	525	1	7	1	1	1	1
2012	3	34.8474	2	2	-3.97	554	1	7	1	1	1	1
2005	1	35.6715	1	2	-3.975	541	1	3	0.9	0.9	0.9	0.9
2005	1	35.6715	1	1	-3.635	539	1	3	0.85	1	1	0.85
2012	3	34.8474	2	2	-4.355	553	1	7	1	1	1	1
2010	2	24.4408	2	2	-4.74	534	1	3	1	1	1	1
2002	1	33.4593	2	2	-6.385	518	1	12	1	1	1	1
2002	1	33.4593	2	2	-6.45	520	1	12	1	1	1	1
2006	1	37.6263	2	2	-3	531	1	3	1	1	1	1
2006	1	37.6263	2	2	-3.185	534	1	3	1.2	1.2	1.2	1.2
2006	1	38.0726	1	1	-4	498	1	11	1	1	1	1
2006	1	38.0726	1	1	-3.625	496	1	11	1	1	1	1
2013	3	43.9014	2	1	-8.645	523	0.8	6	0.7	0.8	1	0.875
2013	3	43.9014	2	1	-9.62	518	0.8	6	0.6	0.9	1.125	0.75
2003	1	33.1745	1	2	-3.25	556	1.2	4.5	1	1.2	1	0.833333
2003	1	33.1745	1	2	-3.5	557	1.2	4.5	1.2	1.2	1	1
2005	1	36.5558	2	1	-2.91	515	0.8	12	1	1	1.25	1.25
2005	1	36.5558	2	2	-2.51	521	1	12	1	1	1	1
2010	2	24.4408	2	2	-3.315	535	1	3	1	1	1	1
2004	1	35.1348	2	2	-6.375	532	1	10	1.2	1.2	1.2	1.2
2004	1	35.1348	2	2	-5.75	529	1	10	1.2	1.2	1.2	1.2
2002	1	33.3114	1	2	-6	530	1	12	1	1	1	1
2002	1	33.3114	1	2	-4.25	525	1	12	1.5	1.5	1.5	1.5
2010	2	40.4928	2	1	-6.22	515	1	11	0.7	1	1	0.7
2010	2	40.4928	2	1	-5.625	520	1	11	0.6	1	1	0.6
2006	1	37.1855	1	2	-5.625	528	1	6	1.2	1.2	1.2	1.2
2006	1	37.1855	1	1	-4.535	538	1	6	1	1	1	1
2014	3	45.2238	2	1	-2.875	518	0.9	7	1	1	1.11111	1.11111
2004	1	35.3949	1	2	-2.475	584	1	12	1	1	1	1
2004	1	35.3949	1	2	-2.375	587	1.2	12	1	1	0.833333	0.833333
2010	2	31.0719	2	2	-1.625	484	1	7	1	1	1	1
2010	2	31.0719	2	2	-1.775	490	1	7	1	1	1	1
2004	1	35.6386	2	2	-3	535	1.2	12	1	1	0.833333	0.833333
2004	1	35.6386	2	2	-2.9	534	1.2	12	1.2	1.2	1	1
2007	2	37.9685	2	1	-10.635	522	0.9	6	0.9	0.9	1	1
2007	2	38.2368	2	1	-10.2	521	0.9	3	0.7	0.8	0.888889	0.777778
2004	1	35.1704	2	2	-5	536	1.2	8	1.2	1.2	1	1
2004	1	35.3867	2	2	-2.7	549	1	12	1.2	1.2	1.2	1.2
2004	1	35.3867	2	2	-4.5	555	0.6	12	0.8	0.9	1.5	1.33333
2003	1	34.3682	1	2	-3	540	1	4	1	1	1	1
2003	1	34.3682	1	2	-2.685	536	1	4	1.2	1.2	1.2	1.2
2010	2	40.3504	1	1	-4.805	530	0.9	6	0.7	1	1.11111	0.777778
2010	2	40.3504	1	1	-5.125	528	0.9	6	0.9	1	1.11111	1
2005	1	36.0986	2	2	-2.5	515	1	12	1	1	1	1
2012	3	32.9938	2	2	-3.27	553	1	12	1	1	1	1
2012	3	32.9938	2	2	-3.28	551	1	12	1	1	1	1
2004	1	35.3648	2	2	-3.25	508	1.2	7	1	1	0.833333	0.833333
2004	1	35.3648	2	2	-3	510	1.2	7	1	1	0.833333	0.833333
2003	1	34.4942	1	2	-2.935	519	1	4	1.2	1.2	1.2	1.2
2003	1	34.4942	1	2	-2.5	526	1	4	1.5	1.5	1.5	1.5
2004	1	34.9596	1	1	-3.51	481	1	12	1.2	1.2	1.2	1.2
2006	1	37.1088	2	2	-5.96	564	1	6	0.9	1	1	0.9
2006	1	37.1088	2	2	-5.685	560	1	6	0.8	1	1	0.8
2003	1	33.7659	1	2	-1.125	542	1	4	1	1	1	1
2006	1	36.4079	1	1	-1.2	493	1.2	4.5	1	1	0.833333	0.833333
2006	1	36.4079	1	1	-1.1	490	1	4.5	1	1	1	1
2004	1	34.1985	2	2	-1.75	530	1	3	0.7	1	1	0.7
2004	1	34.1985	2	2	-1.5	540	1	3	1	1	1	1
2004	1	34.8419	2	2	-3.625	585	1	3	1	1	1	1
2004	1	34.8419	2	2	-3	590	1	3	1	1	1	1
2005	1	35.1896	1	2	-3.95	529	1	12	1	1	1	1
2005	1	35.1896	1	2	-3.675	533	1	12	1.2	1.2	1.2	1.2
2003	1	33.5195	1	2	-5.275	531	1	11	1	1	1	1
2003	1	33.5195	1	2	-5.15	522	1	11	1.2	1.2	1.2	1.2
2003	1	33.6318	1	2	-3.05	543	1	12	1.2	1.2	1.2	1.2
2003	1	33.6318	1	2	-2.6	543	1	7.5	0.7	1	1	0.7
2002	1	33.4757	2	2	-5	533	1	6	1	1	1	1
2002	1	33.4757	2	2	-4.85	526	1	6	1	1	1	1
2007	2	38.0616	1	1	-7.75	544	1	12	1	1	1	1
2004	1	35.1978	1	2	-4	514	1.2	12	1	1	0.833333	0.833333
2004	1	35.1978	1	2	-4.25	514	1.2	12	0.9	0.9	0.75	0.75
2004	1	35.1239	2	2	-4.235	557	1	12	1.2	1.2	1.2	1.2
2004	1	35.1239	2	2	-4.025	560	1	12	1.2	1.2	1.2	1.2
2003	1	33.5797	2	2	-3.25	500	1	7	0.7	0.85	0.85	0.7
2003	1	33.5797	2	2	-3.125	507	1	7	1	1	1	1
2008	2	38.7817	2	1	-5	503	0.8	4	0.9	0.9	1.125	1.125
2006	1	37.2758	2	2	-4	561	1	9	0.7	1	1	0.7
2006	1	37.2758	2	2	-3.4	555	1	9	1	1	1	1
2004	1	34.2533	1	2	-4.4	574	1.2	6	1	1	0.833333	0.833333
2004	1	34.2533	1	2	-3.875	569	1.2	6	1	1	0.833333	0.833333
2005	1	35.7782	1	1	-9.025	569	1	6	0.7	0.8	0.8	0.7
2005	1	35.7782	1	1	-7.75	577	1	6	0.8	1	1	0.8
2002	1	32.8542	2	2	-4.8	520	1	9	1	1	1	1
2002	1	32.8542	2	2	-4.685	519	1.2	9	1	1	0.833333	0.833333
2003	1	33.4209	2	2	-4.875	524	1	3	1	1	1	1
2003	1	33.4209	2	2	-4.25	513	1	3	1	1	1	1
2006	1	36.3641	2	1	-3.05	497	1	3.5	1	1	1	1
2003	1	33.859	2	2	-2.4	563	1	6	1	1	1	1
2003	1	33.859	2	2	-2.65	565	1	6	0.4	1	1	0.4
2003	1	33.9959	1	2	-7.75	550	1	10	1	1	1	1
2003	1	33.9959	1	2	-7.25	560	1	10	1	1	1	1
2005	1	35.2088	2	1	-1	476	1	6	0.5	0.8	0.8	0.5
2005	1	35.2088	2	2	-0.75	488	0.9	6	0.6	0.8	0.888889	0.666667
2004	1	34.4175	2	2	-3.125	560	1.2	6	1.2	1.2	1	1
2004	1	34.4175	2	2	-2.75	560	1.2	6	1.2	1.2	1	1
2005	1	35.0719	2	2	-3.375	508	1	9	1	1	1	1
2005	1	35.0719	2	2	-2.71	498	1	9	0.85	0.85	0.85	0.85
2007	2	37.1006	1	1	-7.575	480	1	7	1	1	1	1
2007	2	37.0541	1	1	-7.4	480	1	8	1	1	1	1
2004	1	34.8446	1	1	-4.975	539	1	12	0.9	1	1	0.9
2008	2	38.1958	2	1	-9.625	524	0.6	6	0.6	0.7	1.16667	1
2008	2	38.2231	2	1	-9.375	527	0.6	6	0.5	0.6	1	0.833333
2007	2	37.4593	2	1	-5.085	498	1	12	1	1	1	1
2007	2	37.4264	2	1	-4.15	496	0.8	12	0.8	0.9	1.125	1
2002	1	33.1417	2	2	-6.8	558	1	12	1.2	1.2	1.2	1.2
2002	1	33.1417	2	2	-6.525	548	1	12	1	1	1	1
2013	3	43.1211	1	1	-3.91	550	0.7	6	0.7	0.7	1	1
2003	1	33.7823	1	1	-2.325	487	1	6	1	1	1	1
2003	1	33.7823	1	2	-2.2	495	1	6	1.2	1.2	1.2	1.2
2004	1	34.1656	1	2	-2.75	510	1	10	1.2	1.2	1.2	1.2
2004	1	34.1656	1	2	-3.185	503	1	10	1.2	1.2	1.2	1.2
2005	1	35.7153	2	2	-2.535	552	1	6	1	1	1	1
2005	1	35.7153	2	2	-2.35	551	1	6	1	1	1	1
2003	1	33.7221	2	2	-2	557	1.2	12	1	1	0.833333	0.833333
2003	1	33.7221	2	2	-1.75	551	1.2	12	1.2	1.2	1	1
2004	1	34.1136	1	2	-4.325	528	1	7	1.2	1.2	1.2	1.2
2004	1	34.1136	1	2	-3.8	532	1	7	1.2	1.2	1.2	1.2
2004	1	34.8912	1	2	-3.25		1	6	1.2	1.2	1.2	1.2
2004	1	34.872	1	2	-2.85	539	1	6	1.2	1.2	1.2	1.2
2005	1	35.436	2	2	-2.435	598	1	6	0.9	0.9	0.9	0.9
2005	1	35.436	2	2	-2.25	600	1	6	0.9	1	1	0.9
2004	1	33.9603	1	2	-2.65	502	1.2	4	1	1	0.833333	0.833333
2004	1	33.9603	1	2	-2.15	502	1.2	4	1	1	0.833333	0.833333
2003	1	32.9254	2	2	-2.25	517	0.85	12	0.85	0.85	1	1
2003	1	32.9254	2	2	-2.5	520	0.85	12	0.85	0.85	1	1
2005	1	34.9569	2	2	-2.25	546	1	8	1	1	1	1
2005	1	34.9569	2	1	-1.5	546	1	8	1	1	1	1
2008	2	38.7789	2	1	-3.805	455	1	9	1	1	1	1
2008	2	38.7789	2	1	-3.685	458	1	9	1	1	1	1
2005	1	35.3867	1	2	-4.585	511	1	12	1	1	1	1
2005	1	35.3867	1	2	-4.15	512	1	12	1	1	1	1
2004	1	33.9603	1	2	-5.5	530	1.2	6	1.2	1.2	1	1
2004	1	34.037	1	2	-5.5	533	1.2	6	1.2	1.2	1	1
2005	1	35.1211	2	2	-5.625	512	1	12	1	1	1	1
2005	1	35.1211	2	2	-5.2	506	1	12	1	1	1	1
2007	2	36.8925	1	1	-3.675	514	1	4	0.9	0.9	0.9	0.9
2007	2	36.8925	1	1	-2.8	507	1	4	1	1	1	1
2003	1	32.898	2	2	-2.5	530	1	8	1	1	1	1
2003	1	32.898	2	2	-2.875	535	1	8	1.2	1.2	1.2	1.2
2004	1	34.0726	2	1	-10.625	513	0.6	12	0.6	0.8	1.33333	1
2004	1	34.141	2	1	-9.55	511	0.8	12	0.7	0.8	1	0.875
2006	1	36.0274	2	1	-5.535	484	1	4	1	1	1	1
2006	1	35.8385	2	1	-4.85	482	1	3	1	1	1	1
2003	1	33.128	1	2	-4.625	587	1	3	1	1	1	1
2003	1	33.128	1	2	-4.375	592	1.2	3	1	1.2	1	0.833333
2007	2	37.6208	1	1	-2.85	557	1.2	7	0.9	0.9	0.75	0.75
2007	2	37.6208	1	1	-2.6	570	1.2	7	0.9	0.9	0.75	0.75
2012	3	33.232	2	2	-2.205	504	0.9	9.5	1	1	1.11111	1.11111
2012	3	33.232	2	2	-2.38	507	1	9.5	0.9	1	1	0.9
2003	1	33.6208	1	2	-3.75	572	1	6	0.8	0.8	0.8	0.8
2003	1	33.6208	1	2	-3.375	574	1	6	1	1	1	1
2005	1	35.7673	1	2	-3.5	554	1	3	1	1	1	1
2005	1	35.7673	1	2	-3.5	550	1	3	1	1	1	1
2010	2	38.0643	2	1	-7.605	517	1	6	1	1	1	1
2010	2	38.0643	2	1	-8.05	520	1	6	0.9	0.9	0.9	0.9
2004	1	31.8439	2	1	-5.75	471	1	3	1	1	1	1
2010	2	37.8617	2	1	-3.635	478	1	12	0.9	1	1	0.9
2010	2	37.7659	2	1	-3.725	479	1	12	1	1	1	1
2010	2	30.7762	2	2	-3.54	501	1	8	0.4	1	1	0.4
2010	2	30.7762	2	2	-3.565	506	1	8	0.4	0.9	0.9	0.4
2005	1	32.6571	1	2	-2.6	560	1	6	1.2	1.2	1.2	1.2
2005	1	32.6571	1	2	-2.35	552	1	6	1.2	1.2	1.2	1.2
2006	1	33.306	1	2	-2.85	587	1	6	1.5	1.5	1.5	1.5
2006	1	33.306	1	2	-2.6	583	1	6	1.5	1.5	1.5	1.5
2004	1	32.0329	2	2	-2.935	529	1	6	1	1	1	1
2004	1	32.0329	2	2	-2.635	533	1	6	1.2	1.2	1.2	1.2
2007	2	35.0445	2	1	-3.125	572	1	3	1	1	1	1
2007	2	35.0445	2	1	-2.435	568	1	3	1	1	1	1
2003	1	30.0835	2	2	-4.375	537	1	6	1	1	1	1
2003	1	30.0835	2	2	-4.1	540	1	6	1	1	1	1
2009	2	36.2218	1	1	-4.25	482	1	6	1	1	1	1
2009	2	36.2218	1	1	-4.06	487	1	6	1	1	1	1
2003	1	30.8693	2	2	-3.91	530	1	8	1.2	1.2	1.2	1.2
2003	1	30.8693	2	2	-3.785	525	1	8	1.2	1.2	1.2	1.2
2004	1	31.5702	2	2	-3.125	501	1	3.5	0.7	0.7	0.7	0.7
2004	1	31.5702	2	2	-3	497	1	3.5	1	1	1	1
2003	1	29.9274	2	2	-4.8	552	1	3	0.85	0.85	0.85	0.85
2003	1	29.9274	2	2	-4.8	555	1.2	3	1	1	0.833333	0.833333
2006	1	33.0185	1	1	-4.65	501	1	12	1.2	1.2	1.2	1.2
2005	1	32.9528	1	1	-4.4	505	1	12	1.2	1.2	1.2	1.2
2004	1	31.7207	1	2	-3.525	523	1	6	1	1	1	1
2004	1	31.7207	1	2	-3.25	522	1	6	1	1	1	1
2004	1	31.4141	2	2	-1.935	505	1	4	1	1	1	1
2004	1	31.4141	2	2	-1.685	503	1	4	1	1	1	1
2002	1	29.0705	1	2	-3.15	512	1.5	3	1.2	1.2	0.8	0.8
2002	1	29.0705	1	2	-3	522	1.5	3	1.2	1.2	0.8	0.8
2003	1	30.5845	2	2	-3.775	496	1	3	1.2	1.2	1.2	1.2
2003	1	30.5845	2	2	-3.2	502	1	3	1.2	1.2	1.2	1.2
2006	1	33.0103	1	2	-3.75	573	1	12	1	1	1	1
2006	1	33.0103	1	2	-3.5	574	1	12	1	1	1	1
2004	1	31.1841	2	2	-2.35	560	1	3	1	1	1	1
2004	1	31.1841	2	2	-2.2	552	1	3	1.2	1.2	1.2	1.2
2003	1	30.3874	2	2	-3.75	517	1	6	1	1	1	1
2003	1	30.3874	2	2	-3.5	513	1	6	1	1	1	1
2003	1	30.0151	1	2	-6.975	610	1	12	1	1	1	1
2003	1	30.0151	1	2	-4.975	605	0.7	12	0.9	0.9	1.28571	1.28571
2011	3	38.0945	2	1	-7.035	567	1	7.5	1	1	1	1
2011	3	38.0561	2	1	-5.46	565	1	7.5	1	1	1	1
2006	1	33.5743	2	2	-6.55	582	1	8	1	1	1	1
2006	1	33.5743	2	2	-5.775	573	1	8	1	1	1	1
2011	3	38.6037	2	1	-7.575	501	1	12	1	1	1	1
2011	3	38.6037	2	1	-9.29	502	1	12	0.9	1	1	0.9
2003	1	30.6749	2	2	-3.75	510	1	3	1.2	1.2	1.2	1.2
2003	1	30.6749	2	2	-3.2	511	1	3	1.2	1.2	1.2	1.2
2007	2	33.9795	1	1	-2.935	474	1	12	1	1	1	1
2007	2	33.9795	1	1	-2.5	477	1	12	0.9	0.9	0.9	0.9
2004	1	30.8556	2	2	-2.9	495	1.2	3.5	1.2	1.2	1	1
2004	1	30.8556	2	2	-2.9	493	1.2	3.5	1.2	1.2	1	1
2003	1	30.3847	1	2	-4	537	1.2	3	1	1	0.833333	0.833333
2003	1	30.3847	1	2	-3.75	545	1.2	3	1.2	1.2	1	1
2010	2	37.3224	2	1	-5.625	534	1	6	1	1	1	1
2010	2	37.3224	2	1	-4.8	538	1	6	1	1	1	1
2006	1	33.0732	2	2	-4	555	1	3	1	1	1	1
2006	1	33.0732	2	2	-3.75	545	1	3	1	1	1	1
2004	1	30.9049	2	2	-3.25	530	1	12	1	1	1	1
2004	1	30.9049	2	2	-3	532	1	12	1	1	1	1
2012	3	39.2307	2	1	-7.45	470	1	6	0.2	0.7	0.7	0.2
2012	3	39.2307	2	1	-7.2	465	1	12	0.7	1	1	0.7
2004	1	31.1485	1	2	-2.935	562	1	12	0.9	0.9	0.9	0.9
2004	1	31.1485	1	2	-1.535	555	1	12	1.2	1.2	1.2	1.2
2003	1	30.6667	2	2	-7.5	546	1	5.5	1.2	1.2	1.2	1.2
2003	1	30.6667	2	2	-6.5	544	1	5.5	1	1.2	1.2	1
2005	1	31.4442	2	1	-6.4	476	1	12	0.8	1	1	0.8
2005	1	31.4825	2	1	-6.185	474	1	12	0.6	1	1	0.6
2006	1	32.8214	2	2	-3.75	514	1	8	1	1	1	1
2006	1	32.8214	2	2	-3.435	510	1	8	1	1	1	1
2005	1	31.8795	2	1	-2.75	512	1	3	1	1	1	1
2005	1	31.9179	2	1	-2	512	1	3.5	1	1	1	1
2010	2	37.5661	1	1	-10.995	525	1	9	1	1	1	1
2010	2	37.5661	1	1	-11	521	1	9	0.9	1	1	0.9
2012	3	26.82	2	2	-4.405	570	0.9	12	1	1	1.11111	1.11111
2012	3	26.82	2	2	-4.445	563	0.9	12	1	1	1.11111	1.11111
2012	3	39.0719	1	1	-4.365	505	1	6	0.9	1	1	0.9
2012	3	39.0719	1	1	-3.28	501	1	6	1	1	1	1
2012	3	27.4196	2	2	-4.44	490	1	8	1	1	1	1
2012	3	27.4196	2	2	-4.86	495	1	8	1	1	1	1
2004	1	31.1896	1	2	-1.85	547	1	3	1.2	1.2	1.2	1.2
2004	1	31.1896	1	2	-1.785	548	1	3	1.2	1.2	1.2	1.2
2005	1	31.7235	2	2	-2.65	537	1	12	1	1	1	1
2005	1	31.7235	2	2	-2.625	533	1	12	1	1	1	1
2002	1	28.8734	1	2	-13	565	0.85	12	0.5	0.7	0.823529	0.588235
2002	1	28.8734	1	2	-12	560	0.85	12	0.7	1	1.17647	0.823529
2007	2	34.2615	2	1	-1.875	546	1	3	1	1.2	1.2	1
2007	2	34.037	1	1	-4.185	522	1	3	1	1	1	1
2005	1	32.8268	2	2	-3.5	509	1	4	1.2	1.2	1.2	1.2
2005	1	32.8268	2	2	-3.5	505	1	4	1.2	1.2	1.2	1.2
2003	1	29.5414	1	2	-2.525	560	1	12	1.2	1.2	1.2	1.2
2003	1	29.5414	1	2	-1.425	560	1	12	1.2	1.2	1.2	1.2
2005	1	31.9206	1	2	-4.825	530	1	12	1	1	1	1
2005	1	31.9206	1	2	-4.185	528	1	12	1.2	1.2	1.2	1.2
2012	3	27.2745	1	2	-2.595	553	1	12	1.2	1.2	1.2	1.2
2012	3	27.2745	1	2	-3	550	1	12	1	1	1	1
2003	1	30.193	1	2	-3.685	518	1	3.5	1.2	1.2	1.2	1.2
2003	1	30.193	1	2	-3.25	517	1	3.5	1.2	1.2	1.2	1.2
2010	2	25.1225	2	2	-5.325	533	1	6	0.9	1	1	0.9
2010	2	25.1225	2	2	-4.625	534	1	6	1	1	1	1
2008	2	35.1896	1	1	-8	464	1	12	1	1	1	1
2008	2	35.1704	1	1	-7.805	478	1	12	0.6	1	1	0.6
2012	3	38.9541	2	1	-1.575	460	1	7	1	1	1	1
2012	3	38.9541	2	1	-2.225	455	1	7	1	1	1	1
2012	3	26.141	2	2	-1.575	501	1	8.5	1	1	1	1
2012	3	26.141	2	2	-1.965	502	1	8.5	1	1	1	1
2007	2	34.089	1	1	-3.625	600	1	12	0.9	0.9	0.9	0.9
2007	2	34.089	1	1	-3.56	601	1	12	0.9	0.9	0.9	0.9
2003	1	30.0589	1	2	-1.35	491	1	12	1.2	1.2	1.2	1.2
2006	1	33.2485	2	1	-3.125	545	1	12	1	1	1	1
2010	2	25.0322	1	2	-5.185	507	1	6.5	1	1	1	1
2010	2	25.0322	1	2	-5.435	503	1	6.5	1	1	1	1
2005	1	32.0246	2	1	-5.4	527	1.2	8	1	1	0.833333	0.833333
2005	1	32.0246	2	1	-4.675	528	1.2	8	1	1	0.833333	0.833333
2003	1	29.7933	1	2	-2.2	599	1	3	1.2	1.2	1.2	1.2
2003	1	29.7933	1	2	-2.2	600	1	3	1.2	1.2	1.2	1.2
2009	2	35.5318	1	1	-7.625	510	1	6	1	1	1	1
2009	2	35.5318	1	1	-7.5	513	1	6	1	1	1	1
2004	1	30.8419	1	2	-1.825	590	1	12	1.5	1.5	1.5	1.5
2004	1	30.8419	1	2	-3.935	596	1	12	1	1	1	1
2003	1	29.9001	2	2	-4.71	524	1	12	1.2	1.2	1.2	1.2
2003	1	29.9001	2	2	-3.885	519	1	12	1.2	1.2	1.2	1.2
2008	2	34.6995	1	1	-9.125	578	0.7	12	0.5	0.6	0.857143	0.714286
2008	2	34.6995	1	1	-8.525	573	0.8	12	0.4	0.7	0.875	0.5
2006	1	32.5941	2	1	-7.325	575	1	12	1	1	1	1
2004	1	31.3539	2	2	-4.25	481	1	6	1	1	1	1
2004	1	31.3539	2	2	-3.785	490	1	6	1	1	1	1
2011	3	27.4305	1	1	-8.74	488	1	12	1	1	1	1
2011	3	27.4305	1	1	-8	492	1	12	1	1	1	1
2005	1	31.9836	2	2	-5.685	527	1	12	1	1	1	1
2005	1	31.9836	2	2	-5.185	527	1	12	1	1	1	1
2004	1	30.7871	2	2	-4.375	532	1	8.5	1.2	1.2	1.2	1.2
2004	1	30.7871	2	2	-5.085	542	1	8.5	1	1	1	1
2003	1	29.4292	2	2	-4	520	1	12	1	1	1	1
2003	1	29.4292	2	2	-3.935	511	1	12	1	1	1	1
2006	1	32.835	1	1	-5.375	488	1	6.5	1	1	1	1
2004	1	30.7105	2	2	-3.7	551	1	12	1	1	1	1
2004	1	30.7105	2	2	-3.7	559	1	12	1	1	1	1
2004	1	30.8556	1	2	-1.875	495	1	6	1.2	1.2	1.2	1.2
2004	1	30.8556	1	2	-1.56	483	1	6	1	1	1	1
2009	2	35.666	1	1	-4.875	532	1	8	0.9	1	1	0.9
2002	1	29.3826	2	2	-1.85	522	1	9	1.2	1.2	1.2	1.2
2002	1	29.3826	2	2	-1.555	526	1	9	1.2	1.2	1.2	1.2
2012	3	32.9774	2	2	-7.19	578	1	6	0.7	0.7	0.7	0.7
2006	1	32.668	2	2	-1.85	523	1	3	1	1	1	1
2006	1	32.668	2	1	-5.325	524	0.7	3	0.6	0.7	1	0.857143
2003	1	29.4675	2	2	-3.5	520	1	12	0.85	1	1	0.85
2003	1	29.4675	2	2	-3.35	518	1	12	0.7	1	1	0.7
2010	2	29.911	2	2	-4.685	570	1	7	1	1	1	1
2007	2	33.8672	2	1	-4.05	540	1	6	1	1	1	1
2007	2	33.8672	2	1	-3.725	541	1	6	1	1	1	1
2002	1	28.5065	2	2	-5.1	561	1	12	1.2	1.2	1.2	1.2
2002	1	28.5065	2	2	-4.65	562	1	12	1.2	1.2	1.2	1.2
2004	1	30.7461	2	2	-3.51	564	0.8	12	1	1	1.25	1.25
2004	1	30.7461	2	2	-2.685	572	1	12	1	1	1	1
2008	2	34.3546	1	1	-7.185	487	1	12	1	1	1	1
2008	2	34.3984	1	1	-5.275	482	1	12	1	1	1	1
2002	1	29.0021	2	2	-1.85	544	1	12	1.2	1.2	1.2	1.2
2002	1	29.0021	2	2	-1.6	539	1	12	1.2	1.2	1.2	1.2
2010	2	29.911	2	2	-5	574	1	7	1	1	1	1
2004	1	30.6174	1	2	-3.675	526	1	7	0.9	0.9	0.9	0.9
2004	1	30.6174	1	2	-3.65	536	1	7	1	1	1	1
2003	1	29.2731	1	2	-5	525	1	3	0.6	0.85	0.85	0.6
2003	1	29.2731	1	2	-3.75	525	1	3	0.85	1	1	0.85
2003	1	29.8809	1	2	-4.75	515	1	6	1.5	1.5	1.5	1.5
2003	1	29.8809	1	2	-4.585	512	1	6	1.2	1.2	1.2	1.2
2008	2	34.2396	2	1	-4.5	486	1	12	1	1	1	1
2008	2	34.2396	2	1	-4.25	482	1	12	1	1	1	1
2005	1	31.4524	1	2	-7	580	1	9	1	1	1	1
2005	1	31.4524	1	2	-7	581	1	9	1.2	1.2	1.2	1.2
2004	1	31.2444	1	2	-1.85	520	1	12	1.2	1.2	1.2	1.2
2004	1	31.2444	1	2	-1.85	532	1	12	1	1	1	1
2010	2	26.4449	1	2	-6	542	1	6	1	1	1	1
2008	2	34.5024	1	1	-6.55	474	1	12	0.4	0.4	0.4	0.4
2008	2	34.5024	1	1	-7.435	480	1	12	1	1	1	1
2006	1	32.1697	2	1	-3.135	500	1	12	1.2	1.2	1.2	1.2
2010	2	26.4449	1	2	-5.625	543	1	6	1	1	1	1
2012	3	26.6639	2	2	-4.87	525	1	4.5	1	1	1	1
2004	1	30.9678	2	2	-1.75	505	1	3.5	0.85	0.85	0.85	0.85
2004	1	30.9678	2	1	-1.6	504	1	3.5	0.85	0.85	0.85	0.85
2006	1	32.7201	2	2	-6.025	591	1	6	1	1	1	1
2006	1	32.7201	2	2	-5.7	590	1	6	1	1	1	1
2003	1	29.306	1	2	-4.625	555	1	6	1.2	1.2	1.2	1.2
2003	1	29.306	1	2	-4.5	545	1	6	1	1	1	1
2003	1	29.7796	2	2	-5.3	570	1	4	0.7	1	1	0.7
2003	1	29.7796	2	2	-4.5	568	1	4	1	1	1	1
2003	1	29.8563	2	2	-4.5	499	1	12	0.85	1	1	0.85
2003	1	29.8563	2	2	-4.71	485	1	12	0.85	1	1	0.85
2003	1	28.846	2	2	-3.375	560	1	5	1.2	1.2	1.2	1.2
2003	1	28.846	2	2	-3.25	560	1	5	1	1	1	1
2005	1	32.2245	1	1	-3.325	543	1	12	1	1	1	1
2005	1	32.2245	1	1	-2.875	544	1	12	1	1	1	1
2006	1	32.1615	2	2	-4.175	529	1	3	1	1	1	1
2006	1	32.1615	2	2	-4.15	530	1	3	1	1	1	1
2006	1	32.7502	1	2	-5.05	552	1	12	1	1	1	1
2006	1	32.7502	1	1	-4.375	551	1	12	1	1	1	1
2007	2	32.9473	2	1	-5.55	486	1	12	1	1	1	1
2007	2	33.4648	2	1	-5.6	470	1	9	1	1	1	1
2002	1	28.6078	1	2	-4.75	545	1	6	1.2	1.2	1.2	1.2
2002	1	28.6078	1	2	-4.5	540	1	6	1	1	1	1
2005	1	32.0794	2	2	-3.1	532	1	6	1.2	1.2	1.2	1.2
2005	1	32.0794	2	2	-2.625	533	1	6	1.2	1.2	1.2	1.2
2003	1	29.4565	2	2	-2.385	515	1	5	1	1	1	1
2003	1	29.4565	2	2	-2.375	511	1	5	0.8	1	1	0.8
2002	1	28.7967	2	2	-4.575	512	1	7	0.85	0.85	0.85	0.85
2012	3	26.6639	2	2	-4.625	523	1	4.5	1	1	1	1
2012	3	26.6338	1	2	-3.24	588	1	12	1	1	1	1
2012	3	26.6338	1	2	-2.92	584	1	12	1	1	1	1
2010	2	23.9206	1	2	-3.56	482	1	12	0.7	1	1	0.7
2006	1	33.1444	1	1	-2.5	474	1	11	1.2	1.2	1.2	1.2
2007	2	33.4319	1	1	-2.435	473	1	8	1	1	1	1
2013	3	39.9836	2	1	-10.5	495	0.8	8.5	0.4	0.6	0.75	0.5
2013	3	39.9836	2	1	-9.81	501	0.8	8.5	0.4	0.6	0.75	0.5
2004	1	30.7598	2	2	-5.65	534	1	12	1	1	1	1
2004	1	30.7598	2	2	-6.1	535	1	12	0.4	1	1	0.4
2003	1	29.87	1	2	-4	541	1.2	6	1.2	1.2	1	1
2003	1	29.87	1	2	-4.25	541	1.2	6	1.5	1.5	1.25	1.25
2006	1	32.8569	1	1	-1.375	530	1	6	1.2	1.2	1.2	1.2
2006	1	32.8569	1	1	-1.325	529	1	6	1.2	1.2	1.2	1.2
2010	2	36.1013	2	1	-7.125	510	1	6	1	1	1	1
2010	2	36.1013	2	1	-7.625	513	1	6	0.7	0.8	0.8	0.7
2003	1	29.3854	2	2	-6	536	1	9	1	1	1	1
2003	1	29.3854	2	2	-4.935	533	1	9	1.2	1.2	1.2	1.2
2006	1	32.4545	2	1	-3.175	463	1	4	1	1	1	1
2008	2	34.0917	2	1	-4	559	1	3	1	1	1	1
2008	2	34.0917	2	1	-3.625	565	1	3	0.9	1	1	0.9
2007	2	33.1718	1	1	-7.5	456	1	12	0.1	0.5	0.5	0.1
2007	2	33.1253	1	1	-7.25	454	1	12	0.1	0.6	0.6	0.1
2005	1	31.4442	2	1	-1.95	493	1.2	3	1	1	0.833333	0.833333
2005	1	31.4442	2	1	-2.4	494	1.2	3	1	1	0.833333	0.833333
2004	1	30.59	2	2	-3	520	1	12	0.4	1	1	0.4
2004	1	30.59	2	2	-2.5	537	1	12	0.7	1	1	0.7
2007	2	33.629	1	1	-1.22	520	1	3	1	1	1	1
2007	2	33.629	1	1	-0.625	511	1	3	1	1	1	1
2003	1	29.6235	1	2	-5.685	544	1	4	1	1	1	1
2003	1	29.6235	1	2	-5.375	541	0.7	4	0.7	0.7	1	1
2010	2	23.9206	1	2	-2.685	483	1	12	0.7	1	1	0.7
2012	3	35.896	1	2	-2.36	544	1	8.5	1	1	1	1
2004	1	30.6585	2	2	-6.1	551	1	9	1	1	1	1
2003	1	29.6564	2	2	-6.785	554	1	9	1	1	1	1
2008	2	34.141	1	1	-4.935	520	1	8.5	1	1	1	1
2008	2	34.6338	2	1	-9.31	522	0.8	3.5	1	1	1.25	1.25
2012	3	38.5873	2	1	-6.25	483	0.9	12	0.9	1	1.11111	1
2012	3	38.5873	2	1	-5.945	482	1	12	1	1	1	1
2012	3	35.896	1	2	-2.39	543	1	8.5	1	1	1	1
2003	1	29.1253	1	2	-3.625	550	1.2	5	1.2	1.2	1	1
2003	1	29.1253	1	2	-3.5	545	1.2	5	1.2	1.2	1	1
2002	1	28.6735	1	2	-2.75	505	1	6	0.85	0.85	0.85	0.85
2002	1	28.6735	1	2	-2	510	1	6	1	1	1	1
2010	2	26.8857	1	2	-3.665	571	1	3.5	1	1	1	1
2011	3	35.5181	2	1	-2.07	474	1	12	0.7	1	1	0.7
2011	3	35.5181	2	1	-1.85	468	1	12	0.9	1	1	0.9
2008	2	33.9083	2	1	-3.375	488	0.9	12	1	1	1.11111	1.11111
2004	1	55.2389	2	2	-3.11	593	1	12	1.2	1.2	1.2	1.2
2008	2	35.3867	2	1	-11.575	553	0.6	12	0.35	0.6	1	0.583333
2008	2	35.3867	2	1	-12.6	556	0.6	12	0.6	0.6	1	1
2010	2	26.8857	1	2	-3.29	566	1	3.5	1	1	1	1
2012	3	29.2047	2	2	-2.74	524	1	12	1	1	1	1
2011	3	24.7995	2	1	-6.35	489	1	7	1.2	1.2	1.2	1.2
2011	3	24.7995	2	1	-5.945	500	1	7	1	1	1	1
2011	3	24.7721	2	1	-6.35	489	1	12	1.2	1.2	1.2	1.2
2011	3	24.7721	2	1	-5.945	500	1	12	1	1	1	1
2009	2	22.4367	2	1	-9	523	1	8.5	1	1	1	1
2009	2	22.4559	2	1	-8.31	526	1	9	0.9	1	1	0.9
2012	3	29.2047	2	2	-2.93	528	1	12	1	1	1	1
2012	3	28.1451	1	2	-4.515	548	1	9	0.9	1	1	0.9
2012	3	28.1451	1	2	-4.765	552	1	9	1	1	1	1
2010	2	25.9357	1	2	-3.875	502	1	6.5	1	1	1	1
2005	1	19.6249	1	1	-4.3	561	1.2	12	1	1	0.833333	0.833333
2005	1	19.6249	1	1	-4.3	567	1	12	1	1	1	1
2010	2	25.9357	1	2	-4.75	502	0.9	6.5	1	1	1.11111	1.11111
2010	2	25.87	1	2	-1.975	539	1	6	1	1	1	1
2007	2	20.9747	2	1	-2	560	0.9	3.5	0.9	0.9	1	1
2008	2	21.8125	1	1	-9	495	1	4	1	1	1	1
2008	2	21.8508	1	1	-8.5	509	0.9	4	0.9	0.9	1	1
2010	2	25.87	1	2	-1.775	543	1	6	1	1	1	1
2012	3	28.8843	1	2	-2.62	650	0.8	12	1	1	1.25	1.25
2012	3	25.5962	2	2	-4.72	463	1	12	1	1	1	1
2012	3	25.5962	2	2	-4.995	467	0.8	12	1	1	1.25	1.25
2006	1	20.3532	2	2	-5.025	497	1	9	1	1	1	1
2006	1	20.3532	2	2	-4.875	497	1	9	1	1	1	1
2012	3	28.8843	1	2	-2.795	654	0.8	12	1	1	1.25	1.25
2006	1	19.7509	1	2	-5.625	517	1	12	0.9	0.9	0.9	0.9
2006	1	19.7509	1	2	-5.45	519	1	12	1.2	1.2	1.2	1.2
2012	3	28.6461	2	2	-2.74	526	0.9	12	0.9	1	1.11111	1
2005	1	19.2608	1	1	-5.5	496	1	12	1	1	1	1
2007	2	21.5524	1	1	-4.55	493	1	12	1	1	1	1
2007	2	21.5524	1	1	-4.08	498	1	12	1	1	1	1
2004	1	18.0205	2	2	-3.4	556	0.9	12	1	1	1.11111	1.11111
2004	1	18.0205	2	2	-3.2	553	0.9	12	1	1	1.11111	1.11111
2012	3	25.963	2	1	-10	489	1	8	1	1	1	1
2012	3	25.963	2	1	-8.75	490	1	8	1	1	1	1
2007	2	20.9993	1	1	-3.625	508	1	12	1	1	1	1
2012	3	28.6461	2	2	-1.975	524	0.9	12	1	1	1.11111	1.11111
2012	3	31.9589	1	2	-3.825	486	1	12	0.9	1	1	0.9
2007	2	20.9637	2	1	-7.735	485	1	6	0.9	0.9	0.9	0.9
2007	2	20.9637	2	1	-5.81	482	1	6	0.9	1	1	0.9
2006	1	19.499	1	2	-5.85	544	1	12	1.2	1.2	1.2	1.2
2006	1	19.499	1	2	-4.81	538	1	12	1.2	1.2	1.2	1.2
2006	1	26.1711	1	2	-3	530	1.2	12	1	1	0.833333	0.833333
2006	1	26.1711	1	2	-2.5	540	1.2	12	0.7	1	0.833333	0.583333
2004	1	24.8953	1	2	-2.6	567	1	10	1	1	1	1
2004	1	24.8953	1	2	-2.435	573	1	10	1	1	1	1
2002	1	22.0342	1	2	-2.375	610	1	4.5	1.2	1.2	1.2	1.2
2002	1	22.0342	1	2	-2.25	610	1.2	4.5	1.2	1.2	1	1
2003	1	23.0144	2	2	-4.96	572	1	12	1	1	1	1
2003	1	23.0144	2	2	-4	581	1	12	1	1	1	1
2002	1	22.2642	1	2	-7	579	1	6	1	1	1	1
2002	1	22.2642	1	2	-6.375	557	1	6	1	1	1	1
2010	2	30.1574	2	1	-3.63	508	1	12	1	1	1	1
2010	2	30.1574	2	1	-3.22	509	1	12	1.2	1.2	1.2	1.2
2003	1	46.245	1	2	-2.685	592	1	11	1.2	1.2	1.2	1.2
2003	1	46.245	1	2	-1.6	597	1	11	1.5	1.5	1.5	1.5
2002	1	40.8542	2	2	-4	564	1	6	1	1	1	1
2002	1	40.8542	2	2	-4	568	1	6	1	1	1	1
2002	1	45.6263	2	1	-16.015	503	0.7	3	0.2	0.2	0.285714	0.285714
2004	1	46.4805	2	1	-6.225	486	1	8	0.85	0.85	0.85	0.85
2003	1	49.117	1	2	-3.305	534	1	12	0.2	1	1	0.2
2003	1	49.117	1	2	-5.25	530	1	12	1	1	1	1
2006	1	32.1451	2	2	-2.5	577	1	12	1	1	1	1
2006	1	32.1451	2	2	-2.125	575	1	12	1	1	1	1
2007	2	33.5168	2	1	-9.95	556	1	7	0.9	0.9	0.9	0.9
2007	2	33.5743	2	1	-9.65	546	1	6	1	1	1	1
2007	2	33.0431	2	1	-2.85	600	0.8	8	1.2	1.2	1.5	1.5
2007	2	32.9473	2	1	-1.93	601	0.8	9	1	1	1.25	1.25
2003	1	29.6947	2	1	-4.9	491	1	5	1	1	1	1
2004	1	29.7933	2	1	-3.525	501	1	4	0.75	0.75	0.75	0.75
2005	1	29.6674	1	2	-1.125	522	1	3.5	0.85	0.85	0.85	0.85
2005	1	29.6674	1	2	-1	513	1	3.5	0.85	0.85	0.85	0.85
2012	3	32.0137	2	2	-6.81	556	1	6	1	1	1	1
2012	3	32.0137	2	2	-7.75	550	1	6	1	1	1	1
2012	3	31.5866	2	2	-5.085	493	1	8	1	1	1	1
2012	3	31.5866	2	2	-5.05	488	1	8	1	1	1	1
2004	1	30.2806	1	1	-4.75	472	0.9	7	1	1	1.11111	1.11111
2004	1	30.1656	1	1	-4.5	481	1	7	1.2	1.2	1.2	1.2
2009	2	35.7481	2	1	-1.515	510	0.8	3	1	1	1.25	1.25
2009	2	35.7481	2	1	-0.81	509	0.8	3	1	1	1.25	1.25
2009	2	35.0144	2	1	-7.375	530	1	8	1	1	1	1
2010	2	28.5804	2	2	-3.47	569	1	3.5	1	1	1	1
2010	2	26.4422	2	2	-3.75	522	0.9	9	1	1	1.11111	1.11111
2010	2	26.4422	2	2	-3.68	523	0.9	9	1	1	1.11111	1.11111
2004	1	30.3984	2	2	-4.5	576	1	5.5	1	1	1	1
2004	1	30.3984	2	2	-3.75	572	1	5.5	1	1	1	1
2003	1	29.1335	1	2	-5.75	546	1	12	1	1	1	1
2003	1	29.1335	1	2	-5.75	549	1	12	1.2	1.2	1.2	1.2
2004	1	30.4997	1	2	-2.775	493	1.2	6	1.2	1.2	1	1
2007	2	33.4949	2	1	-6.06	494	1	6.5	0.9	0.9	0.9	0.9
2007	2	33.5524	2	1	-5.4	496	1	7	0.7	0.8	0.8	0.7
2004	1	30.4203	2	2	-5.66	504	1	4.5	1.2	1.2	1.2	1.2
2004	1	30.4203	2	2	-5.625	506	1	4.5	1.2	1.2	1.2	1.2
2004	1	29.9658	1	2	-5.8	563	1	9	1	1	1	1
2005	1	30.5106	1	2	-6	543	1	12	1.2	1.2	1.2	1.2
2005	1	30.5106	1	2	-4.75	545	1	12	1	1	1	1
2003	1	29.4319	1	2	-3.985	529	1	3	0.7	1	1	0.7
2003	1	29.4319	1	2	-3.9	525	1	3	1	1	1	1
2014	3	40.2163	1	1	-1.49	475	1	6	1	1	1	1
2014	3	40.2163	1	1	-1.325	478	1	6	0.9	1	1	0.9
2004	1	28.9637	1	2	-2	536	1	7	1.2	1.2	1.2	1.2
2004	1	28.9637	1	2	-1.6	532	1	7	1.2	1.2	1.2	1.2
2010	2	23.8686	1	2	-4.93	512	1	3	1	1	1	1
2009	2	34.7379	1	1	-0.685	506	1	4	1	1	1	1
2006	1	32.0986	1	1	-4.91	465	1	12	1	1	1	1
2006	1	32.4052	1	1	-4.125	467	1	12	1	1	1	1
2010	2	35.8823	2	1	-3.905	546	0.9	7	1	1	1.11111	1.11111
2012	3	30.7242	1	2	-4.395	546	1	12	1	1	1	1
2005	1	31.0089	1	2	-2.85	555	1	12	1	1	1	1
2005	1	31.0089	1	2	-2.75	555	1	12	1.2	1.2	1.2	1.2
2003	1	28.7748	1	2	-4.375	545	1	4.5	0.7	1	1	0.7
2003	1	28.7748	1	2	-4.25	545	1	6	1	1	1	1
2002	1	27.8905	1	2	-6.25	564	1	4.5	0.85	0.85	0.85	0.85
2002	1	27.8905	1	2	-5.935	564	1	4.5	1	1	1	1
2012	3	30.7242	1	2	-5.945	550	1	12	1	1	1	1
2004	1	29.6454	2	2	-2.5	534	1	12	1.2	1.2	1.2	1.2
2004	1	29.6454	2	2	-2.375	527	1	12	1.2	1.2	1.2	1.2
2005	1	30.538	2	2	-3.9	507	1	3	1.2	1.2	1.2	1.2
2005	1	30.538	2	2	-3.75	508	1	3	1	1	1	1
2002	1	28.1424	2	2	-2.75	565	1	6	1.2	1.2	1.2	1.2
2002	1	28.1424	2	2	-2.75	556	1	6	1.2	1.2	1.2	1.2
2003	1	28.7967	2	2	-2.25	529	1	4	1	1	1	1
2003	1	28.7967	2	2	-2	536	1	4	1	1	1	1
2002	1	27.7317	1	2	-2.5	490	1.2	12	1.2	1.2	1	1
2002	1	27.7317	1	2	-2.25	488	1.2	12	1.2	1.2	1	1
2013	3	38.976	1	1	-10.33	534	1	12	0.9	1	1	0.9
2013	3	38.976	1	1	-12.245	528	1	12	1	1	1	1
2006	1	32.3039	1	1	-7.15	492	1	12	0.8	1	1	0.8
2006	1	32.4572	1	1	-7.05	498	1	12	0.9	1	1	0.9
2004	1	30.2998	2	1	-4.75	502	1.2	7	0.7	0.7	0.583333	0.583333
2004	1	30.3381	2	1	-4.25	501	1.2	8	1	1	0.833333	0.833333
2002	1	28.1177	1	2	-2.935	487	1	6	1	1	1	1
2002	1	28.1177	1	2	-2.25	491	1	6	1	1	1	1
2010	2	27.8303	1	2	-1.9385	517	1	6	1	1	1	1
2012	3	50.8008	2	2	-3.5	595	1	6	0.6	1	1	0.6
2006	1	31.5647	1	2	-3.06	488	1	12	1	1	1	1
2006	1	31.5647	1	2	-2.935	492	1	12	1.2	1.2	1.2	1.2
2010	2	36.0301	1	1	-6.11	481	1	12	1	1	1	1
2010	2	36.0301	1	1	-4.07	482	1	12	1.2	1.2	1.2	1.2
2004	1	29.5195	2	2	-2.2	497	1	10	1.2	1.2	1.2	1.2
2004	1	29.5195	2	2	-2.15	494	1	10	1.2	1.2	1.2	1.2
2003	1	28.9637	1	2	-3.25	542	1	12	1.2	1.2	1.2	1.2
2003	1	28.9637	1	2	-3.75	542	1	12	1	1	1	1
2005	1	30.7324	2	2	-2.95	525	1	3	0.9	0.9	0.9	0.9
2005	1	30.7324	2	2	-2.8	523	1	3	1	1	1	1
2010	2	42.3682	1	2	-1.435	599	1	4	0.9	1	1	0.9
2007	2	36.794	1	1	-4.55	552	1.2	12	0.9	0.9	0.75	0.75
2004	1	32.1834	2	2	-4.2	540	1.2	12	1	1	0.833333	0.833333
2004	1	32.1834	2	2	-4	532	1	12	1	1	1	1
2003	1	32.7283	2	2	-3.25	530	1	9	1.2	1.2	1.2	1.2
2003	1	32.7283	2	2	-2.935	532	1	9	1.2	1.2	1.2	1.2
2006	1	36.3723	2	1	-3.15	481	1	3	1	1	1	1
2008	2	37.9904	2	1	-10.625	552	0.9	12	0.6	0.9	1	0.666667
2004	1	34.3409	2	2	-2.5	581	1.2	4	0.85	0.85	0.708333	0.708333
2004	1	34.3409	2	2	-2.25	581	1.2	4	0.85	0.85	0.708333	0.708333
2007	2	36.8871	2	1	-3.95	468	1	6	1	1	1	1
2007	2	36.8871	2	1	-4.11	469	1	6	1	1	1	1
2004	1	34.1821	1	2	-6.2	525	1	12	1.2	1.2	1.2	1.2
2004	1	34.475	2	2	-6.375	532	1	7	0.85	0.85	0.85	0.85
2008	2	38.2806	2	1	-11	516	0.7	8	0.4	0.8	1.14286	0.571429
2008	2	38.308	2	1	-10.185	518	1	8	0.8	0.6	0.6	0.8
2012	3	29.9274	2	2	-4.14	523	1	12	1	1	1	1
2010	2	27.6605	2	2	-5.06	535	1	8	1	1	1	1
2003	1	32.7474	2	2	-5.625	545	1.2	12	1	1	0.833333	0.833333
2003	1	32.7474	2	2	-5.25	555	1.2	12	1	1	0.833333	0.833333
2006	1	34.8392	2	2	-4.375	585	1	12	1	1	1	1
2006	1	34.8392	2	2	-4.3	582	1	12	1	1	1	1
2004	1	34.4559	2	2	-3.5	541	1	6	1.2	1.2	1.2	1.2
2004	1	34.4559	2	2	-2.75	554	1	6	1.2	1.2	1.2	1.2
2005	1	34.7734	2	2	-6.375	578	1	12	1	1	1	1
2005	1	34.7734	2	2	-7.125	580	0.7	12	0.8	0.8	1.14286	1.14286
2004	1	33.7741	2	2	-4.625	546	1	3.5	1.2	1.2	1.2	1.2
2004	1	33.7741	2	2	-4.75	547	1	3.5	1.2	1.2	1.2	1.2
2006	1	36.5175	2	2	-3.125	599	1	6	0.9	0.9	0.9	0.9
2006	1	36.5175	2	2	-2.625	599	1	6	1	1	1	1
2003	1	32.8789	2	2	-4.625	538	1	6	1	1	1	1
2003	1	32.8789	2	2	-5.5	531	0.85	6	1	1	1.17647	1.17647
2010	2	27.6605	2	2	-5.06	540	1	8	1	1	1	1
2005	1	35.206	1	2	-3.775	582	1	6	0.9	1	1	0.9
2005	1	35.206	1	2	-3.4	589	1	6	1	1	1	1
2011	3	41.0157	2	1	-8.355	520	1	12	0.9	1	1	0.9
2011	3	41.0157	2	1	-8.12	521	1	12	0.9	1	1	0.9
2003	1	33.2923	2	2	-5.81	581	1	10	1	1	1	1
2003	1	33.2923	2	2	-4.235	592	1	10	1	1	1	1
2003	1	32.8569	2	2	-4.055	520	1	12	1	1	1	1
2013	3	42.6229	2	1	-8.58	536	0.9	12	0.4	1	1.11111	0.444444
2013	3	42.6229	2	1	-8.225	533	0.9	12	0.7	1	1.11111	0.777778
2005	1	35.2225	2	2	-3.5	519	1	9	1	1	1	1
2005	1	35.2225	2	2	-3.25	515	1	9	1	1	1	1
2012	3	41.7741	1	1	-2.345	489	1	12	1	1	1	1
2012	3	41.7741	1	1	-1.82	496	1	12	0.9	1	1	0.9
2004	1	33.7221	1	2	-0.375	541	0.8	12	0.9	1	1.25	1.125
2003	1	32.5859	1	2	-2.6	487	0.85	6	1	1	1.17647	1.17647
2004	1	33.243	2	2	-5.185	509	1	12	0.7	1	1	0.7
2004	1	33.243	2	2	-4.1	509	1	12	1	1	1	1
2003	1	32.4654	1	2	-2.37	613	1	3	1	1.2	1.2	1
2003	1	32.4654	1	2	-2.125	612	1	3	1.2	1.2	1.2	1.2
2011	3	39.4141	2	1	-4.635	498	1	3	1	1	1	1
2011	3	39.4141	2	1	-4.275	499	1	3	1	1	1	1
2003	1	32.0465	1	2	-3	529	1	5	1.5	1.5	1.5	1.5
2003	1	32.0465	1	2	-2.85	522	1	5	1.2	1.2	1.2	1.2
2007	2	36.8706	2	1	-6.5	509	1	3	1	1	1	1
2007	2	36.898	2	1	-6.5	507	1	3	1	1	1	1
2004	1	33.1828	2	2	-2.625	515	1	7	1	1	1	1
2004	1	33.1828	2	2	-2.31	511	1	7	1.2	1.2	1.2	1.2
2002	1	31.7481	1	2	-3.25	560	1	12	1.2	1.2	1.2	1.2
2002	1	31.7481	1	2	-3	560	1	12	1.2	1.2	1.2	1.2
2003	1	32.2437	1	2	-3.31	559	1	7	1.2	1.2	1.2	1.2
2003	1	32.2437	1	2	-3.05	557	1	7	1	1	1	1
2003	1	32.2464	1	2	-3.3	559	1	7	1.2	1.2	1.2	1.2
2003	1	32.2464	1	2	-3.05	557	1	7	1	1	1	1
2003	1	32.1451	1	2	-2.875	572	1	3	0.8	0.8	0.8	0.8
2003	1	32.1451	1	2	-2.125	576	1	3	0.7	0.7	0.7	0.7
2003	1	32.0876	1	2	-3.375	539	1	4	1	1	1	1
2003	1	32.0876	1	2	-2.875	534	1	4	1.2	1.2	1.2	1.2
2004	1	33.5031	2	2	-3	522	1	5	1	1	1	1
2004	1	33.5031	2	2	-2.3	512	1	5	1	1	1	1
2012	3	29.8179	2	2	-6.72	524	1	12	0.9	1	1	0.9
2012	3	29.8179	2	2	-6.32	524	1	12	0.9	1	1	0.9
2007	2	36.2437	2	1	-3.35	491	1	12	0.8	1	1	0.8
2007	2	36.3368	2	1	-3.025	486	1	12	1	1	1	1
2005	1	35.1978	2	2	-6.25	574	1	12	1	1	1	1
2005	1	35.1978	2	2	-6.125	574	1	12	0.9	0.9	0.9	0.9
2008	2	37.8563	1	1	-4.625	557	1	3	1	1	1	1
2008	2	37.8563	1	1	-4	551	1	3	1	1	1	1
2007	2	36.2136	2	1	-7.31	564	0.7	12	0.8	0.8	1.14286	1.14286
2007	2	36.2108	2	1	-3.185	467	1	3	1	1	1	1
2013	3	42.9624	2	1	-6.35	526	1	12	0.9	1	1	0.9
2012	3	27.3785	2	2	-2.55	500	1	12	0.7	1	1	0.7
2003	1	32.334	2	2	-4.4	554	1	4	1	1	1	1
2003	1	32.334	2	2	-3.375	551	1	4	0.7	0.9	0.9	0.7
2004	1	32.7912	2	2	-4.56	558	1	8.5	0.35	0.9	0.9	0.35
2004	1	32.7912	2	2	-4.435	545	1	8.5	1	1	1	1
2004	1	33.7029	2	1	-3.125	537	1	3	1	1	1	1
2004	1	33.7112	2	2	-2.625	543	1.2	3	1	1	0.833333	0.833333
2004	1	33.7112	2	2	-2	545	1.2	3	1	1	0.833333	0.833333
2012	3	27.3785	2	2	-2.665	500	1	12	0.9	1	1	0.9
2004	1	33.3936	2	2	-5	511	1	8.5	1	1	1	1
2004	1	33.3936	2	2	-4.05	506	1	8.5	1	1.2	1.2	1
2004	1	33.473	1	2	-2.875	550	1	6	1	1	1	1
2004	1	33.473	1	2	-2.125	545	1	6	1	1	1	1
2003	1	32.7611	2	2	-5.65	545	0.85	6	1	1	1.17647	1.17647
2003	1	32.7611	2	2	-2.725	541	1	6	1.2	1.2	1.2	1.2
2008	2	37.5222	2	1	-6.075	485	0.9	6	0.7	1	1.11111	0.777778
2008	2	37.5222	2	1	-3.1	490	1	6	0.5	0.9	0.9	0.5
2010	2	25.7413	2	2	-5.75	556	0.9	9	1	1	1.11111	1.11111
2010	2	25.7413	2	2	-8	548	0.9	9	1	1	1.11111	1.11111
2004	1	32.9254	1	2	-4.4	542	1	12	0.85	1	1	0.85
2004	1	32.9254	1	2	-4.185	544	0.9	12	1	1	1.11111	1.11111
2012	3	27.7728	2	2	-7.695	574	1	12	1	1	1	1
2012	3	27.7728	2	2	-7.655	582	1	12	0.9	1	1	0.9
2011	3	39.937	2	1	-2.778	494	1	12	1	1	1	1
2011	3	39.937	2	1	-2.655	496	1	12	1	1	1	1
2004	1	32.961	2	2	-3.05	525	1	7	1.2	1.2	1.2	1.2
2004	1	32.961	2	2	-2.8	521	1	7	1.2	1.2	1.2	1.2
2004	1	32.5886	2	2	-3	504	1.2	3.5	1	1	0.833333	0.833333
2004	1	32.5886	2	2	-2.625	503	1.2	3.5	1	1	0.833333	0.833333
2002	1	31.1294	2	2	-3.875	528	0.85	12	0.67	1	1.17647	0.788235
2002	1	31.1294	2	2	-2.81	539	1	12	1.2	1.2	1.2	1.2
2012	3	41.3717	1	1	-8.26	596	1	12	0.6	1	1	0.6
2010	2	25.2457	1	2	-7.625	612	1	3.5	1	1	1	1
2010	2	39.4606	2	1	-5.625	507	1	12	1	1	1	1
2011	3	35.6112	2	2	-3.64	494	1	7	1	1	1	1
2011	3	40.2738	2	1	-10.75	498	0.8	6	0.7	0.7	0.875	0.875
2011	3	40.2738	2	1	-10.375	497	0.8	6	0.5	0.6	0.75	0.625
2006	1	35.0472	2	2	-3.8	498	1	12	0.9	1	1	0.9
2007	2	35.8357	1	2	-2.6	538	1.2	6	1	1	0.833333	0.833333
2007	2	35.8357	1	2	-2.5	539	1.2	6	1	1	0.833333	0.833333
2003	1	32.4244	2	2	-3	540	1	4	1	1	1	1
2003	1	32.4244	2	2	-2.6	540	1	4	1	1	1	1
2006	1	35.2033	1	2	-3.75	586	1.2	12	0.6	1	0.833333	0.5
2006	1	35.2033	1	2	-3.75	585	1.2	12	0.5	1	0.833333	0.416667
2006	1	35.5729	1	2	-5.75	528	0.8	12	0.5	0.9	1.125	0.625
2006	1	35.5729	1	2	-5.5	520	1	12	0.6	1	1	0.6
2010	2	39.4935	1	1	-3.52	500	1	6	1	1	1	1
2010	2	39.4935	1	1	-2.82	499	1	6	1	1	1	1
2003	1	27.4579	2	2	-6.185	563	1	3	1.2	1.2	1.2	1.2
2003	1	27.4579	2	2	-5.685	568	1	3	0.75	1	1	0.75
2004	1	33.681	1	2	-5.325	604	1	12	1	1	1	1
2004	1	33.681	1	2	-5.275	594	1	12	1	1	1	1
2007	2	36.2136	2	1	-1.935	510	1	6	1.2	1.2	1.2	1.2
2006	1	34.9049	2	2	-5.625		1	12	1	1	1	1
2006	1	34.9049	2	2	-5.51		1	12	0.9	0.9	0.9	0.9
2004	1	33.3908	1	2	-2.65	510	1.2	3	0.9	1	0.833333	0.75
2004	1	33.3908	1	2	-3.4	510	1.2	3	1.2	1.2	1	1
2009	2	37.9001	2	1	-2.375	499	1	3	1	1	1	1
2009	2	37.9001	2	1	-2.75	499	1	3	1	1	1	1
2002	1	31.321	2	2	-4	571	1.2	12	1	1	0.833333	0.833333
2002	1	31.321	2	2	-3.75	582	1.2	12	1	1	0.833333	0.833333
2011	3	35.6112	2	2	-3.805	492	1	7	1	1	1	1
2005	1	29.3251	2	2	-3.75	542	1	12	0.9	0.9	0.9	0.9
2005	1	29.3251	2	2	-4	543	1	12	1	1	1	1
2005	1	33.8289	2	2	-6.5	532	1	3	1	1	1	1
2005	1	33.8289	2	2	-6.245	538	1	3	1	1	1	1
2005	1	33.8289	2	2	-5.5	532	1	3	1	1	1	1
2014	3	36.6188	2	2	-5.18	576	0.9	9	0.8	0.8	0.888889	0.888889
2014	3	36.6188	2	2	-5.385	575	1	9	0.8	0.8	0.8	0.8
2005	1	34.5572	2	2	-5.25	570	1	12	1	1	1	1
2005	1	34.5572	2	2	-3.875	572	1	12	1.2	1.2	1.2	1.2
2005	1	33.9904	2	1	-7.3	466	1	3	0.7	1	1	0.7
2005	1	33.9329	2	1	-7.235	465	1	3.5	0.85	1	1	0.85
2004	1	32.898	2	2	-2.25	514	1	6	1.2	1.2	1.2	1.2
2004	1	32.898	2	2	-2.25	508	1	6	1.2	1.2	1.2	1.2
2011	3	38.2971	2	1	-8.185	522	1	12	1	1	1	1
2011	3	29.5222	2	2	-5.18	523	1	12	1	1	1	1
2004	1	31.8275	2	2	-3.5	580	1	12	1.2	1.2	1.2	1.2
2004	1	31.8275	2	2	-3	581	1	12	1.2	1.2	1.2	1.2
2011	3	29.5222	2	2	-5.235	524	1	12	1	1	1	1
2010	2	26.0452	2	2	-5.195	580	1	8	1	1	1	1
2004	1	32.9281	1	2	-2.25	556	1	12	1.2	1.2	1.2	1.2
2004	1	32.9281	1	2	-2	556	1	12	1.2	1.2	1.2	1.2
2004	1	32.9227	2	2	-1.5	574	1	10	1.2	1.2	1.2	1.2
2004	1	32.9227	2	2	-1.25	571	1	10	1.2	1.2	1.2	1.2
2003	1	31.7481	2	2	-6.435	557	1	4.5	1	1	1	1
2003	1	31.7481	2	2	-6.375	556	1	4.5	1	1	1	1
2003	1	31.6578	2	2	-5.85	574	1	3	0.85	0.85	0.85	0.85
2003	1	31.6578	2	2	-5.775	580	1	3	1	1	1	1
2004	1	32.8159	1	2	-4.975	526	1	6	1.5	1.5	1.5	1.5
2004	1	32.8159	1	2	-4.335	528	1	6	1.2	1.2	1.2	1.2
2003	1	32.2026	2	2	-5	608	1	10	1	1	1	1
2004	1	32.9528	2	2	-5.275	521	1	4	1	1	1	1
2004	1	32.9528	2	2	-5.06	528	1	4	1	1	1	1
2010	2	26.0452	2	2	-5.52	585	1	8	0.7	0.9	0.9	0.7
2013	3	40.46	1	2	-3.265	522	1	12	1	1	1	1
2003	1	31.8823	1	2	-4.625	556	1	12	1.2	1.2	1.2	1.2
2003	1	31.8823	1	2	-3.875	555	1	12	1.2	1.2	1.2	1.2
2008	2	36.9665	1	1	-4.18	471	1	9.5	1	1.2	1.2	1
2008	2	36.9665	1	1	-4.685	475	1	9.5	0.9	1.2	1.2	0.9
2004	1	32.909	2	2	-6.785	590	1	12	0.8	1	1	0.8
2004	1	32.909	2	2	-5.275	601	1	12	1	1	1	1
2004	1	33.0322	2	2	-5.46	518	0.8	12	1	1	1.25	1.25
2004	1	33.0322	2	2	-5.225	517	0.8	12	1	1	1.25	1.25
2004	1	32.8323	2	2	-4.025	527	1	12	1	1	1	1
2004	1	32.8323	2	2	-3.75	515	1	12	1	1	1	1
2003	1	31.5346	2	2	-4.125	560	1	3	0.7	0.7	0.7	0.7
2003	1	31.5346	2	2	-4.185	563	1	3	1	1	1	1
2002	1	30.6995	2	2	-2.7	503	1	12	1	1	1	1
2002	1	30.6995	2	2	-2.375	501	1	12	1	1	1	1
2005	1	33.4867	1	2	-3.035	561	1	12	1	1	1	1
2005	1	33.4867	1	2	-3	547	1	12	1	1	1	1
2004	1	32.7611	1	2	-2.585	558	1	8.5	1.2	1.2	1.2	1.2
2004	1	32.7611	1	2	-2.85	552	1	8.5	1.5	1.5	1.5	1.5
2013	3	17.7139	2	2	-4.12	599	1	12	1	1	1	1
2013	3	17.7139	2	2	-3.9	591	1	12	1	1	1	1
2011	3	40.1916	2	1	-5.51	487	1	6	0.9	1	1	0.9
2011	3	22.193	1	2	-5.13	514	1	12	1	1	1	1
2004	1	32.4572	1	2	-3.1	518	1.2	12	1	1	0.833333	0.833333
2003	1	31.8275	1	2	-3.5	559	1.2	7	1.2	1.2	1	1
2003	1	31.8275	1	2	-3.75	562	1.2	7	1	1	0.833333	0.833333
2011	3	22.193	1	2	-4.985	516	1	12	0.9	1	1	0.9
2013	3	33.6071	2	2	-5.115	498	1	8	1	1	1	1
2005	1	33.4812	1	1	-6.45	491	1	12	1	1	1	1
2005	1	33.4812	1	1	-6.15	494	1	12	1	1	1	1
2006	1	34.7981	2	2	-1.75	511	1	12	1.2	1.2	1.2	1.2
2013	3	33.6071	2	2	-5.11	515	1	8	1	1	1	1
2006	1	35.1129	2	1	-1.91	507	1	12	0.8	1	1	0.8
2004	1	32.3587	1	2	-1.75	530	1.2	4	1	1.2	1	0.833333
2004	1	32.3587	1	2	-1.75	529	1.2	4	0.85	1.2	1	0.708333
2003	1	31.4497	1	2	-5.8	566	1	6	1	1	1	1
2003	1	31.4497	1	2	-5.1	570	1	6	1	1	1	1
2004	1	32.8323	2	2	-4.535	526	1	6	1.2	1.2	1.2	1.2
2004	1	32.8323	2	2	-3.475	523	1	6	1	1	1	1
2012	3	41.1499	1	1	-7.885	508	1	8	0.6	0.8	0.8	0.6
2012	3	41.1499	1	1	-9.125	512	0.9	8	0.6	0.8	0.888889	0.666667
2006	1	35.0856	1	1	-3.4	552	1	12	1	1	1	1
2003	1	31.6112	1	2	-2	586	1	3	1	1	1	1
2003	1	31.6112	1	2	-1.5	592	1	3	1.2	1.2	1.2	1.2
2011	3	25.4565	1	2	-1.52	596	1	12	1	1	1	1
2011	3	25.4565	1	2	-1.63	592	1	12	1	1	1	1
2004	1	32.2957	2	2	-2.5	575	1	3.5	1	1	1	1
2004	1	32.2957	2	2	-2.5	567	1	3.5	1	1	1	1
2006	1	34.0096	1	1	-9.675	528	0.5	12	0.6	1	2	1.2
2005	1	33.7522	2	1	-9.075	563	1	12	0.8	0.9	0.9	0.8
2005	1	33.7522	2	1	-8.1	554	1	12	0.7	0.9	0.9	0.7
2004	1	33.2129	2	1	-9.375	545	0.9	12	0.7	0.7	0.777778	0.777778
2004	1	32.742	2	2	-3	506	1	3	1	1	1	1
2004	1	32.742	2	2	-3	505	1	3	1	1	1	1
2003	1	32.0684	1	2	-2.175	529	1	6	0.7	1	1	0.7
2003	1	32.0684	1	2	-1.375	535	1	6	1.2	1.2	1.2	1.2
2004	1	32.6489	2	2	-3.685	491	1	4	1.2	1.2	1.2	1.2
2004	1	32.6489	2	1	-2.9	485	1	4	1	1	1	1
2010	2	38.5352	2	1	-2.205	484	1	3	1	1	1	1
2009	2	37.2731	1	1	-1.75	498	1	9	1	1	1	1
2009	2	37.2731	1	1	-1.81	514	1	9	1	1	1	1
2004	1	31.3676	2	2	-4	522	1	12	1	1	1	1
2004	1	31.3676	2	2	-3.935	528	1	12	1	1	1	1
2008	2	36.564	2	1	-1.685	468	1	3.5	1	1	1	1
2008	2	36.564	2	1	-1.625	458	1	3.5	1	1	1	1
2004	1	32.6242	1	2	-5.6	527	1.2	6	1	1	0.833333	0.833333
2004	1	32.6242	1	2	-4.825	528	1.2	6	1	1	0.833333	0.833333
2007	2	36.1424	2	1	-1.5	511	1	3	1	1	1	1
2007	2	36.1424	2	1	-1.25	521	1	3	0.9	0.9	0.9	0.9
2003	1	31.7426	1	2	-4.685	519	1	12	1.2	1.2	1.2	1.2
2003	1	31.7426	1	2	-4.375	510	1	12	1	1	1	1
2006	1	34.3381	1	2	-5.75	546	1	9	1	1	1	1
2006	1	34.3381	1	2	-5.75	545	1	9	1	1	1	1
2006	1	35.1595	1	1	-2.725	529	1.2	12	1	1	0.833333	0.833333
2006	1	35.1595	1	1	-2.225	539	1.2	12	1	1	0.833333	0.833333
2002	1	30.6995	1	2	-3.01	557	1	12	1.2	1.2	1.2	1.2
2002	1	30.6995	1	2	-2.75	569	1	12	1.2	1.2	1.2	1.2
2003	1	31.6331	1	2	-1.85	465	1	12	1.2	1.2	1.2	1.2
2003	1	31.6331	1	2	-1.75	469	1	12	1.2	1.2	1.2	1.2
2005	1	33.1198	2	2	-5.15	518	1	4	1	1	1	1
2005	1	33.1198	2	2	-4.775	520	1	4	1	1	1	1
2011	3	39.0116	1	1	-9.49	537	1	8	1	1	1	1
2011	3	39.0116	1	1	-10	540	1	8	1	1	1	1
2007	2	24.5311	2	1	-4	528	1	6	1.2	1.2	1.2	1.2
2004	1	32.6407	1	2	-2.25	545	1	5	0.9	1.2	1.2	0.9
2004	1	32.6407	1	2	-2.25	543	1	5	0.85	1	1	0.85
2011	3	25.5551	2	2	-2.905	490	1	12	0.6	1	1	0.6
2011	3	25.5551	2	2	-4.435	491	1	12	1	1	1	1
2004	1	32.0931	1	2	-4.125	553	1.2	5	1.2	1.2	1	1
2004	1	32.0931	1	2	-4.025	552	1	5	0.5	1	1	0.5
2003	1	31.5099	1	2	-4.685	521	1	3	1	1	1	1
2003	1	31.5099	1	2	-5.125	532	1	3	1	1	1	1
2011	3	25.5359	2	2	-5.965	574	1	6	0.9	1	1	0.9
2011	3	25.5359	2	2	-5.225	575	1	6	1	1	1	1
2002	1	30.3847	2	2	-6.81	529	1	6	0.85	1	1	0.85
2002	1	30.3847	2	2	-6.31	535	1	6	1	1	1	1
2008	2	36.1205	1	1	-5.825	521	1	3	1	1	1	1
2004	1		1	2	-1.525	587	1	12	1	1	1	1
2004	1		1	2	-1.35	579	1	12	1.2	1.2	1.2	1.2
2012	3	40.5394	2	1	-3.515	582	1	12	1	1	1	1
2012	3	40.5394	2	1	-2.1	573	1	12	1	1	1	1
2003	1	31.5154	1	2	-6	520	1	9	0.85	0.9	0.9	0.85
2003	1	31.5154	1	2	-5	525	1	9	0.7	1	1	0.7
2006	1	34.6229	1	1	-5.6	498	1	6	0.8	1	1	0.8
2005	1	33.4237	2	1	-7.925	483	1	12	1	1	1	1
2005	1	33.3854	2	1	-7.8	482	1	12	1	1	1	1
2010	2	38.3984	2	1	-1.715	564	1	7	1.2	1.2	1.2	1.2
2009	2	36.5969	1	1	-6.375	516	0.6	7	0.6	0.9	1.5	1
2002	1	30.152	2	2	-3.875	531	1	12	1.2	1.2	1.2	1.2
2002	1	30.152	2	2	-3.875	533	1	12	1	1	1	1
2009	2	35.9288	1	1	-9	504	1	3.5	1	1	1	1
2009	2	35.9288	1	1	-8.31	517	1	3.5	1	1	1	1
2002	1	30.2505	1	2	-2.2	529	1.2	12	1	1	0.833333	0.833333
2002	1	30.2505	1	2	-1.6	551	1.2	12	1	1	0.833333	0.833333
2003	1	31.1595	2	2	-5	570	1	3	1	1	1	1
2003	1	31.1595	2	2	-4.5	565	1	3	0.85	0.85	0.85	0.85
2002	1	30.7652	1	2	-3.775	499	1	8	1.2	1.2	1.2	1.2
2002	1	30.7652	1	2	-3.71	500	1	8	1.2	1.2	1.2	1.2
2003	1	30.9678	2	2	-3.25	556	1.2	12	1	1	0.833333	0.833333
2003	1	30.9678	2	2	-3	544	1.2	12	1	1	0.833333	0.833333
2010	2	38.0534	2	1	-7.285	517	1	12	0.4	1	1	0.4
2009	2	37.5551	2	1	-8.25	517	1	12	0.8	1	1	0.8
2007	2	35.0828	2	1	-2.75	461	1	12	0.8	1	1	0.8
2007	2	35.0828	2	1	-2.705	464	1	12	1	1	1	1
2004	1	31.8768	2	2	-5.05	597	1.2	9	1.2	1.2	1	1
2012	3	40.3833	1	1	-5.135	541	0.9	7	1.2	1.2	1.33333	1.33333
2012	3	40.3833	1	1	-5.075	541	1	7	1.2	1.2	1.2	1.2
2005	1	32.794	1	2	-3.3	545	1.2	6	1	1	0.833333	0.833333
2005	1	32.794	1	2	-1.75	535	1.2	6	1	1	0.833333	0.833333
2003	1	31.206	1	2	-2.875	534	1.2	11	1	1	0.833333	0.833333
2003	1	31.206	1	2	-2.625	529	1.2	11	1	1	0.833333	0.833333
2004	1	32.063	2	2	-2.5	537	1	12	1	1	1	1
2004	1	32.063	2	2	-2.035	545	1	12	1	1	1	1
2010	2	24.8816	1	2	-4.69	530	1	7	1	1	1	1
2010	2	24.8816	1	2	-4.265	534	0.9	7	1	1	1.11111	1.11111
2003	1	31.6112	1	2	-3.85	520	0.9	10	1	1	1.11111	1.11111
2003	1	31.6112	1	2	-3.375	530	0.9	10	1	1	1.11111	1.11111
2003	1	30.9322	2	2	-4.75	491	1	12	1	1	1	1
2003	1	30.9322	2	2	-4.75	491	1	12	1	1	1	1
2008	2	36.5585	2	1	-7.5	517	1	12	0.9	1	1	0.9
2014	3	48.1725	1	2	-1.465	525	1	8	1	1	1	1
2014	3	48.2464	1	2	-2.03	535	1	7	1	1	1	1
2008	2	35.7974	2	1	-6.725	516	1	3.5	0.7	0.7	0.7	0.7
2003	1	31.4141	2	2	-4.4	556	1	7	1	1	1	1
2003	1	31.4141	2	2	-3.75	553	1	7	1	1	1	1
2004	1	31.9562	2	2	-3.8	535	1	5	1	1	1	1
2004	1	31.9562	2	2	-3.75	538	1	5	1	1	1	1
2005	1	32.7529	1	2	-3.35	541	1	9	0.6	1	1	0.6
2005	1	32.7529	1	2	-3.185	546	1	9	0.9	0.9	0.9	0.9
2011	3	44.0465	1	2	-1.3	488	0.9	12	0.5	0.9	1	0.555556
2011	3	43.6687	1	2	-5.015	540	1	8	1	1	1	1
2005	1	33.2895	1	1	-5.875	516	0.7	12	1	1	1.42857	1.42857
2003	1	31.1348	1	2	-2.75	520	1	6	1.2	1.2	1.2	1.2
2003	1	31.1348	1	2	-2.75	516	1	6	1	1	1	1
2007	2	35.3402	1	1	-4.535	498	1	12	0.6	1	1	0.6
2007	2	35.3402	1	1	-4	500	1	12	1	1	1	1
2011	3	43.6687	1	2	-4.905	526	0.9	8	1	1	1.11111	1.11111
2011	3	41.6318	2	2	-4.12	570	1	12	0.4	1	1	0.4
2007	2	34.6283	1	2	-2	546	1.2	12	1	1	0.833333	0.833333
2007	2	34.6283	1	2	-2.375	544	1.2	12	1	1	0.833333	0.833333
2002	1	29.9904	1	2	-11	602	1	12	1	1	1	1
2002	1	29.9904	1	2	-10.5	600	1	12	1	1	1	1
2004	1	31.5975	1	2	-3.5	560	1.2	3	0.85	1	0.833333	0.708333
2004	1	31.5975	1	2	-3.375	553	1.2	3	1	1	0.833333	0.833333
2006	1	34.1273	1	1	-6.125	528	1	12	1.2	1.2	1.2	1.2
2006	1	34.1273	1	1	-5.66	535	1	12	1.2	1.2	1.2	1.2
2005	1	32.9446	2	2	-3.335	543	1	4	1	1	1	1
2005	1	32.9446	2	2	-3.25	551	1	4	1	1	1	1
2004	1	32.0329	2	2	-5.5	603	1.2	4	1	1	0.833333	0.833333
2004	1	32.0329	2	2	-4.75	605	1.2	4	1.2	1.2	1	1
2003	1	30.601	2	2	-2.875	508	1	6	1.2	1.2	1.2	1.2
2003	1	30.601	2	2	-2.5	505	1	6	1.2	1.2	1.2	1.2
2008	2	35.9069	1	1	-8.5	553	0.9	12	0.9	1	1.11111	1
2004	1	31.5647	2	2	-5.875	530	1.2	7	1	1	0.833333	0.833333
2004	1	31.5647	2	2	-5.5	530	1.2	7	0.9	0.9	0.75	0.75
2002	1	30.1136	2	2	-3	517	1	4	1	1	1	1
2002	1	30.1136	2	2	-3	519	1	4	1	1	1	1
2003	1	30.9131	1	2	-3.2	547	0.4	5	0.4	0.5	1.25	1
2003	1	30.9131	1	2	-2.7	551	0.85	5	0.85	1	1.17647	1
2004	1	31.8932	2	2	-2.625	537	1	4	1	1	1	1
2004	1	31.8932	2	2	-2.35	540	1.2	4	1	1	0.833333	0.833333
2004	1	31.4935	1	2	-3	591	1.2	5	1.2	1.2	1	1
2004	1	31.4935	1	2	-2.9	587	1.2	5	1.2	1.2	1	1
2005	1	33.1608	2	2	-4.5	550	1	6	0.6	1	1	0.6
2005	1	33.1608	2	2	-4.085	547	1	6	1	1	1	1
2005	1	33.473	1	2	-1.75	464	1	4	1	1	1	1
2005	1	33.473	1	2	-1.935	465	1	4	1	1	1	1
2011	3	41.6318	2	2	-3.02	572	1	12	0.6	1	1	0.6
2014	3	45.2238	2	2	-2.44	524	0.9	7	0.4	1	1.11111	0.444444
2005	1	33.0103	2	2	-3.6	537	1	12	1.2	1.2	1.2	1.2
2005	1	33.0103	2	2	-3.4	536	1	12	1	1	1	1
2002	1	29.9986	2	2	-5.875	560	1	3	0.85	0.85	0.85	0.85
2002	1	29.9986	2	2	-5.75	555	1	3	0.85	0.85	0.85	0.85
2007	2	35.1869	2	1	-7.375	570	1	3	0.8	0.8	0.8	0.8
2007	2	35.1869	2	1	-4.775	563	1	3	1	1	1	1
2004	1	31.2334	2	1	-6.935	477	1	5	0.7	0.7	0.7	0.7
2004	1	31.154	2	1	-6.625	475	1	4	1	1	1	1
2002	1	29.8398	1	2	-2.625	581	1.2	10	1	1	0.833333	0.833333
2002	1	29.8398	1	2	-2.375	568	1.2	10	1	1	0.833333	0.833333
2009	2	36.9172	1	1	-10.25	536	0.9	8	0.9	1	1.11111	1
2009	2	37.2539	1	1	-10.125	537	0.9	4	1	1	1.11111	1.11111
2005	1	32.7775	2	1	-2.475	481	1	4.5	0.6	0.6	0.6	0.6
2005	1	32.7775	2	1	-2.275	487	1	4.5	1	1	1	1
			2	1	-4.545	506	1	9	0.8	1	1	0.8
			2	1	-5.36	512	1	9	0.7	1	1	0.7
2004	1	32.0849	1	2	-2.5	513	1	3.5	1	1	1	1
2004	1	32.0849	1	2	-2	512	1	3.5	1.2	1.2	1.2	1.2
2005	1	32.3477	1	2	-5.6	524	1	7	1	1	1	1
2005	1	32.3477	1	2	-5.435	526	1	7	1	1	1	1
2004	1	31.4333	1	2	-3.75		1	12	1	1	1	1
2004	1	31.4333	1	2	-3.2		1	12	1	1	1	1
2010	2	37.2786	2	1	-14	535	0.5	6	0.1	0.6	1.2	0.2
2010	2	37.2019	2	1	-14	535	0.5	7	0.1	0.6	1.2	0.2
2003	1	30.3847	1	2	-4.5	507	1	12	1	1	1	1
2003	1	30.3847	1	2	-3.535	495	1	12	1	1	1	1
2003	1	30.8309	2	2	-4.25	569	1.2	8	1.2	1.2	1	1
2003	1	30.8309	2	2	-4	556	1.2	8	1.2	1.2	1	1
2007	2	34.3244	2	1	-6.675	482	1	3	1	1	1	1
2003	1	30.601	1	2	-1.75	506	1	3	1.2	1.2	1.2	1.2
2003	1	30.601	1	2	-1.5	508	1.2	3	1.2	1.2	1	1
2004	1	31.2444	2	2	-7.185	586	1	6	0.5	1	1	0.5
2004	1	31.2444	2	2	-6.7	580	1	6	0.5	1	1	0.5
2007	2	34.6639	2	1	-4.9	470	1	6	0.9	0.9	0.9	0.9
2007	2	34.6639	2	1	-4.185	468	1	6	1	1	1	1
2003	1	30.9843	2	2	-5.2	549	1	3	1	1	1	1
2003	1	30.9843	2	2	-4.55	554	1	3	1	1	1	1
2002	1	30.0014	1	2	-0.125	600	0.8	4	0.5	0.85	1.0625	0.625
2002	1	30.0014	1	2	-0.075	604	1	4	1	1	1	1
2003	1	30.6557	2	2	-3.935	515	1	3	0.85	1	1	0.85
2003	1	30.6557	2	2	-3.935	519	1	3	1	1	1	1
2005	1	32.7611	2	2	-4	551	1	7	1.2	1.2	1.2	1.2
2005	1	32.7611	2	2	-3.75	551	1	7	1	1	1	1
2005	1	31.4689	2	2	-3.435	537	1	9	1	1	1	1
2005	1	31.4689	2	2	-2.75	534	1	9	1	1	1	1
2011	3	37.7276	2	2	-5.62	543	1	12	1	1	1	1
2011	3	37.7276	2	2	-5.21	540	1	12	1	1	1	1
2006	1	34.2122	1	1	-8.75	513	1	12	1	1	1	1
2006	1	34.2587	1	1	-8.725	507	1	12	1	1	1	1
2004	1	31.8987	2	2	-5	526	1.2	5	1.2	1.2	1	1
2006	1	34.0014	2	1	-5.2	493	1	6.5	1	1	1	1
2006	1	34.0014	2	1	-3.7	496	1	6.5	1	1	1	1
2002	1	29.6509	2	2	-7.25	536	1	5	1.2	1.2	1.2	1.2
2002	1	29.6509	2	2	-6.775	532	1	5	1	1	1	1
2011	3	38.2916	2	1	-10.77	526	0.8	12	0.8	1	1.25	1
2011	3	38.2916	2	1	-11.16	528	0.8	12	0.7	0.8	1	0.875
2006	1	33.8946	1	1	-6.575	517	1	12	1	1	1	1
2006	1	33.8563	1	1	-4.225	516	1	12	1	1	1	1
2011	3	37.6674	2	2	-4.725	494	1	12	1	1	1	1
2011	3	37.6674	2	2	-4.755	494	1	12	1	1	1	1
2008	2	35.4004	2	1	-9	503	1	3.5	0.8	0.8	0.8	0.8
2008	2	35.4004	2	1	-6.375	501	1	3.5	0.7	0.8	0.8	0.7
2011	3	37.065	1	2	-2.085	539	1	6	1.2	1.2	1.2	1.2
2011	3	37.065	1	2	-2.015	545	1	6	1.2	1.2	1.2	1.2
2004	1	28.0465	2	2	-4	580	1.2	6	1	1	0.833333	0.833333
2004	1	28.0465	2	2	-3.75	570	1.2	6	1	1	0.833333	0.833333
2004	1	29.1444	1	2	-3.48	531	0.9	12	0.9	0.9	1	1
2004	1	29.1444	1	2	-4.625	539	0.6	12	0.9	0.9	1.5	1.5
2011	3	37.0294	2	2	-1.24	541	1	12	1	1	1	1
2011	3	37.0294	2	2	-1.125	544	1	12	1	1	1	1
2007	2	20.8405	2	1	-5.285	520	1	12	1	1	1	1
2008	2	21.8672	2	1	-10.075	497	1	4.5	1	1	1	1
2008	2	21.8836	2	1	-9.975	494	1	4.5	0.8	0.8	0.8	0.8
2009	2	22.8747	2	1	-10.5	601	1	12	0.5	0.6	0.6	0.5
2011	3	40.7775	1	2	-4.46	535	1	12	1	1	1	1
2011	3	40.7775	1	2	-4.195	543	1	12	0.9	1	1	0.9
2007	2	21.3443	1	1	-2.625	516	1	12	1.2	1.2	1.2	1.2
2007	2	21.3443	1	1	-2.625	511	0.9	12	1	1	1.11111	1.11111
2010	2	21.5524	1	2	-3.82	518	1	6	1.2	1.2	1.2	1.2
2005	1	17.9493	1	2	-2.1	596	1.2	3	1.2	1.2	1	1
2005	1	17.9493	1	2	-2	590	1.2	3	1.2	1.2	1	1
2008	2	21.0595	1	1	-4.685	478	1	3.5	0.9	0.9	0.9	0.9
2008	2	21.0595	1	1	-4	484	1	3.5	1	1	1	1
2010	2	21.5524	1	2	-3.16	520	1	6	1.2	1.2	1.2	1.2
2010	2	18.3272	2	2	-6.29	530	1	6	1	1	1	1
2010	2	20.3669	2	1	-3.59	565	1	4	1.2	1.2	1.2	1.2
2010	2	20.3669	2	1	-3.16	572	1	4	1.2	1.2	1.2	1.2
2010	2	18.3272	2	2	-5.93	537	1	6	1	1	1	1
2002	1	50.3546	1	2	-3.6	553	1	3	0.85	0.85	0.85	0.85
2002	1	50.3546	1	2	-3.9	562	1	3	1	1	1	1
2004	1	24.3888	2	1	-7.02	504	1	12	1.2	1.2	1.2	1.2
2005	1	25.9001	1	1	-3.55	570	1	12	1.2	1.2	1.2	1.2
2005	1	25.9001	1	1	-3.175	560	1	12	1.2	1.2	1.2	1.2
2010	2	29.859	1	2	-5.59	527	1	12	1	1	1	1
2008	2	27.8631	2	1	-7.475	520	1	12	1	1	1	1
2007	2	26.8994	2	1	-6.185	500	1	12	1	1	1	1
2010	2	30.3956	2	1	-7.045	487	1	7	1	1	1	1
2010	2	30.3956	2	1	-7.16	486	1	7	1	1	1	1
2003	1	23.488	2	2	-2.885	528	1	12	0.7	1	1	0.7
2003	1	23.488	2	2	-2.7	527	1	12	0.4	1	1	0.4
2008	2	28.3559	2	1	-4.625	505	1	3	1	1	1	1
2010	2	29.859	1	2	-5.55	530	1	12	1	1	1	1
2010	2	20.9829	1	2	-2.275	537	1	9	1	1	1	1
2010	2	36.9884	2	2	-7.01	573	1	6.5	1	1	1	1
2010	2	36.9884	2	2	-6.925	572	1	6.5	1	1	1	1
2010	2	32.4709	2	2	-3.21	485	1	6	1.2	1.2	1.2	1.2
2010	2	32.4709	2	2	-3.04	487	1	6	1.2	1.2	1.2	1.2
2007	2	27.4305	1	1	-6.06	485	0.8	12	1	1	1.25	1.25
2007	2	27.4305	1	1	-5.75	468	0.9	12	1	1	1.11111	1.11111
2010	2	30.8008	1	2	-3.395	527	1	6	0.9	1	1	0.9
2010	2	30.8008	1	2	-4.57	531	1	6	0.8	0.9	0.9	0.8
2002	1	24.0821	2	2	-3.875	545	1	9	1	1	1	1
2002	1	24.0821	2	2	-4.125	545	0.85	9	1	1	1.17647	1.17647
2010	2	31.2745	1	1	-6.75	546	1	6	1	1	1	1
2010	2	31.2745	1	1	-6.75	542	1	6	1	1	1	1
2011	3	32.2272	2	1	-4.545	493	1	12	1	1	1	1
2011	3	32.2272	2	1	-4.69	497	1	12	0.9	1	1	0.9
2008	2	29.3662	1	1	-5.75	495	1	3	1	1	1	1
2008	2	29.3662	1	1	-3.995	497	1	3	1	1	1	1
2007	2	29.9603	2	1	-7.375	539	1	12	1	1	1	1
2006	1	28.1369	1	2	-6.335	562	1	10	1.2	1.2	1.2	1.2
2006	1	28.1369	1	2	-6.335	564	1	10	1.2	1.2	1.2	1.2
2004	1	26.6448	2	2	-7.91	542	1	12	0.7	1	1	0.7
2004	1	26.6448	2	2	-7.875	546	1	12	0.85	1	1	0.85
2008	2	18.2724	1	1	-5.985	541	1	6	1	1	1	1
2008	2	18.2724	1	1	-5.985	547	1	6	1	1	1	1
2004	1	25.9548	2	2	-2.585	517	1	12	1	1	1	1
2004	1	25.9548	2	2	-2.435	522	1	12	1	1	1	1
2010	2	31.6769	2	1	-2.865	535	1	12	1	1	1	1
2010	2	31.6769	2	1	-3	540	0.8	12	0.8	0.8	1	1
2007	2	28.4983	1	1	-7.375	476	1	4	1.2	1.2	1.2	1.2
2007	2	28.4682	1	1	-7.56	474	1	3.5	1.2	1.2	1.2	1.2
2010	2	22.0753	1	2	-0.43	533	1	6.5	1	1	1	1
2010	2	22.0753	1	2	-0.255	531	1	6.5	0.9	1	1	0.9
2009	2	30.8775	2	1	-8.875	481	1	3	0.8	0.8	0.8	0.8
2009	2	30.8775	2	1	-9.185	475	1	3	0.9	1	1	0.9
2005	1	26.6283	1	2	-3.95	533	0.9	12	1	1	1.11111	1.11111
2005	1	26.6283	1	2	-3.16	525	0.9	12	1	1	1.11111	1.11111
2010	2	20.6516	2	2	-5	543	1	9	1	1	1	1
2013	3	34.8282	1	1	-11.875	520	0.9	12	1	1	1.11111	1.11111
2013	3	34.8282	1	1	-11.125	523	1	12	0.9	1	1	0.9
2007	2	28.386	2	1	-2	480	1.2	12	1.2	1.2	1	1
2007	2	28.386	2	1	-2.15	473	1.2	12	1	1	0.833333	0.833333
2003	1	24.5859	2	2	-3.25	496	1	3.5	1.2	1.2	1.2	1.2
2003	1	24.5859	2	2	-2.75	494	1.2	3.5	1.2	1.2	1	1
2002	1	23.5072	2	1	-5.24	514	1	6	1	1	1	1
2002	1	23.5072	2	1	-6.11	515	1	6	1	1	1	1
2010	2	20.7693	2	2	-3.575	568	1	8	1	1	1	1
2004	1		2	2	-2.75	509	1	12	1.2	1.2	1.2	1.2
2004	1		2	2	-2.75	514	1	12	1.2	1.2	1.2	1.2
2004	1	25.0705	1	2	-4	560	0.8	7	1.2	1.2	1.5	1.5
2004	1	25.0705	1	2	-3.56	555	0.8	7	1.2	1.2	1.5	1.5
[truncated: 6,776 more rows]
